# Supplementary material for: The Use of Biological Sensors and Instrumental Analysis to Discriminate COVID-19 Odor Signatures
Source: Biosensors (Basel). 2022 Nov 11;12(11):1003. doi: 10.3390/bios12111003 (PMC9688190; doi:10.3390/bios12111003)
Supplement: Supplementary file 1 [file biosensors-12-01003-s001.zip]

Archive with 2 entries (2 files):
- biosensors-1964922-supplementary Table S1_Training Sample Health Survey (1).xlsx
- biosensors-1964922-supplementary Table S2_ Test Sample Health Survey (1).xlsx
