# Supplementary material for: The Use of Biological Sensors and Instrumental Analysis to Discriminate COVID-19 Odor Signatures
Source: Biosensors (Basel). 2022 Nov 11;12(11):1003. doi: 10.3390/bios12111003 (PMC9688190; doi:10.3390/bios12111003)
Supplement: Supplementary file 1 [file biosensors-12-01003-s001.zip › biosensors-1964922-supplementary Table S1_Training Sample Health Survey (1).xlsx]

## Sheet: SI-1
Week Used	Case Identification Number	Positve Or Negative	When Did You Complete Second Survey?	Have You Been Tested For Covid 19?	What Type Of Test Was Performed?	When Was The Test Performed?	When Did You Recieve Results?	Any Symptoms In The Past 7 Days?	Anyone In Your Household Tested Positive?	Age	Ethnicity / Primary Race	Are You Hispanic, Latino, Or Spanish Origin?	How Do You Identify Yourself?	What Type Of Housing Do You Live In?	Do You Smoke?	What Time Did You Put The T-Shirt On?	Did You Use Any Products With Fragrance When Wearing The T-Shirt?	I Share A Bed With...	What Time Did You Remove The T-Shirt?	What Time Did You Place The T-Shirt In The Ziplock Bag?	On a scale of 1 to 10 rate how stressed you feel (1 not very, 10 maximally)	Current Or Past Medical Conditions Including Prior Diagnosis Of Covid 19	Are You Currently Taking Any Medications?	Please List Any Medications You Are Currently Taking
5	1	Positive	2020-08-25	Yes	Throat Swab	2020-08-20	2020-08-21	Sneezing, Muscle Aches, Headache, Sore Throat	No	65+	White Or Caucasian		Female		No	8/24/20 At 10:30PM	No	Dog Was On The Bed Prior But Then Got Off And Shared Bed With Husband	8/25/20 At 7:13AM	8/25/20 At 7:14AM	6	Migraine, Hasimoto'S	Yes	Naratriptan
14	2	Negative	2020-09-03	Yes	Nasal Swab	2020-09-01	2020-09-02	No Symptoms	No	18-24	Hispanic Or Latino		Female		No	9/2/20 At 10:55PM	No	One Or More Dogs	9/3/20 At 7:43AM	9/3/20 At 7:44AM	6.5	None	No	Not Applicable
9	5	Negative	2020-09-25	Yes	Nasal Swab	2020-08-03	2020-08-04	No Symptoms	No	55-64	White Or Caucasian		Female		No	9/24/20 At 9:00PM	No	Another Human	9/25/20 At 6:25AM	9/25/20 At 6:25AM	1	Mild Asthma	No	Not Applicable
17	6	Positive	2020-09-24	Yes	Saliva Test	2020-09-13	2020-09-13	Fatigue	No	18-24	White Or Caucasian		Female		No	9/24/20 At 12:53AM	No	No One	9/24/20 At 10:18AM	9/24/20 At 10:18AM	8	None	Yes	Birth Control Pill
5	7	Negative	2020-10-10	Yes	Nasal Swab	2020-09-08	2020-09-10	No Symptoms	No	55-64	White Or Caucasian		Female		No	10/9/20 At 9:30PM	No	Another Human	10/10/20 At 5:30AM	10/10/20 At 5:30AM	6	None	No	Not Applicable
5	9	Negative	2020-10-16	Yes	Nasal Swab	2020-10-10	2020-10-13	Coughing	No	25-34	White Or Caucasian		Female		No	10/15/20 At 11:30PM	No	Another Human And One Cat	10/16/20 At 8:40AM	10/16/20 At 8:40AM	6	None	No	Not Applicable
7	10	Negative	2020-11-01	Yes	Saliva Test	2020-10-07	2020-10-08	No Symptoms	No	18-24	White Or Caucasian		Female		No	10/30/20 At 11:00PM	No	No One	10/31/20 At 11:00AM	10/31/20 At 11:00AM	6	None	No	Not Applicable
19	11	Negative	2020-07-20	Yes	Saliva Test	2020-07-13	2020-07-14	No Symptoms	No	45-54	White Or Caucasian		Female		No	7/18/20 At 12:15AM	No	Another Human And A Dog	7/18/20 At 10:15AM	7/18/20 At 10:15AM	2	None	Yes	Zoloft 100Mg
3	13	Negative	2020-08-07	Yes	Nasal Swab	2020-07-14	2020-07-17	No Symptoms	No	18-24	White Or Caucasian		Male		No	8/6/2020 At 9:55PM	No	Nobody But My Dog Sometimes	8/7/2020 At 8:07AM	8/7/2020 At 8:07AM	3	None	No	Not Applicable
6	15	Negative	2020-08-05	Yes	Tonsils And Nasal Swab	2020-07-13	2020-07-19	No Symptoms	No	25-34	White Or Caucasian		Female		No	8/3/20 At 9:04PM	No	One Or More Cats	8/4/20 At 6:14AM	8/4/20 At 6:15AM	7	Asthma And Allergies	Yes	Montelukast And Alvesco Inhaler
3	17	Negative	2020-08-21	Yes	Nasal Swab	2020-07-15	2020-07-20	No Symptoms	No	55-64	White Or Caucasian		Female		No	8/20/20 At 10:30PM	No	Another Human	8/21/20 At 10:00AM	8/21/20 At 10:10AM	1	Parkinson'S Disease, Focal Atypical Lobular Hyperplasia, Mitral Heart Valve Repair 3/19/09, A1C 5.7	Yes	Baby Aspirin, Vitamin D, Metformin, Fish Oil, Multivitamin, Calcium, Magnesium, Metoprolol Succinate, Paroxetine/Levadopa, Raloxofene, Azilect
5	18	Positive	2020-08-20	Yes	Nasal Swab	2020-08-12	2020-08-14	Coughing, Fatigue, Muscle Aches, New Loss Of Smeel Or Taste, Headache, Runny Nose Or Congestion	Yes 4 People In My Household	25-34	White Or Caucasian		Female		No	8/19/20 At 11:30PM	No	No One	8/20/20 At 10:59AM	8/20/20 At 10:59AM	3	Bipolar Disorder	Yes	Clonazepam, Seroquel, Lamotrigine, Citalopram
8	19	Negative	2020-08-27	Yes	Nasal Swab	2020-08-13	2020-08-15	No Symptoms	No	65+	White Or Caucasian		Female		No	8/26/20 At 10:10PM	No	One Or More Dogs	8/27/20 At 7:50AM	8/27/20 At 7:50AM	1.8	Cll	Yes	Celexa, Singular, Post Op Levaquan, Flagyl
5	20	Negative	2020-08-26	Yes	Nasal Swab	2020-08-06	2020-08-08	No Symptoms	No	18-24	White Or Caucasian		Female		No	8/26/20 At 12:51AM	No	No One	8/26/20 At 8:21AM	8/26/20 At 8:21AM	1	None	No	Not Applicable
7	21	Negative	2020-10-03	Yes	Nasal Swab	2020-07-13	2020-07-14	No Symptoms	No	45-54	White Or Caucasian		Female		No	9/4/20 At 10:00PM	No	Husband And Yellow Lab Puppy	9/5/20 At 6:30AM	9/5/20 At 6:35AM	0	Postive For Covid 19 On 3/20/20 And Epilepsy	Yes	Lamictal 100Mg
4	24	Negative	2020-09-09	Yes	Nasal Swab	2020-09-02	2020-09-04	No Symptoms	No	35-44	White Or Caucasian		Male		No	9/8/20 At 8:40PM	No	Another Human	9/9/20 At 4:25AM	9/9/20 At 4:25AM	7	None	No	Not Applicable
3	25	Negative	2020-09-10	Yes	Nasal Swab	2020-08-19	2020-08-20	No Symptoms	No	45-54	White Or Caucasian		Female		No	9/9/20 At 9:30PM	No	Another Human	9/10/20 At 6:20AM	9/10/20 At 6:20AM	1	Gerd, Colitis, Anxiety	Yes	Protonix 20Mg, Lexapro 10Mg, Probiotics, Multivitamin, Vitamin D3 2000Iu, Ca/Mg/Zn Supplement
5	27	Negative	2020-09-19	Yes	Nasal Swab	2020-07-25	2020-07-27	No Symptoms	No	55-64	Rather Not Say		Female		No	9/17/20 At 10:20PM	No	Another Human	9/18/20 At 8:47AM	9/18/20 At 8:47AM	4	Mild Depression	Yes	Wellbutrin, Aspirin, Klonopin
15	30	Negative	2020-11-10	Yes	Nasal Swab	2020-08-03	2020-08-05	No Symptoms	No	55-64	White Or Caucasian		Female		No	11/9/20 At 8:00PM	No	One Or More Dogs	11/10/20 At 5:10AM	11/10/20 At 5:10AM	1	None	Yes	Synthoid
2	31	Negative/Turned Positive	2020-09-23	Yes	Saliva Test	2020-09-10	2020-09-15	Coughing, Sneezing, Fatigue, Muscle Aches,Headaches, Runny Nose Or Congestion	No	65+	White Or Caucasian		Female		No	9/22/20 At 9:15PM	No	No One	9/23/20 At 9:08AM	9/23/20 At 9:15AM	1	Multiple Sclerosis	Yes	Glatiramir Acetate, Venlafaxine, Montelukast, Vitmain D, Prolia, Multivitamin, Calcium
5	32	Negative	2020-09-25	Yes	Throat Swab	2020-08-16	2020-08-17	No Symptoms	No	65+	White Or Caucasian		Female		No	9/24/20 At 10:50PM	No	No One	9/25/20 At 7:00AM	9/25/20 At 7:15AM	3	Ulcerative Colitis (In Remission For Several Years)	Yes	Fenofibrate
2	33	Negative	2020-10-06	Yes	Nasal Swab	2020-09-16	2020-09-18	No Symptoms	No	18-24	White Or Caucasian		Female		No	10/5/20 At 9:43PM	No	One Or More Dogs	10/6/20 At 6:55AM	10/6/20 At 6:55AM	2	None	Yes	Avianr, Sertraline
12	34	Negative	2020-10-14	Yes	Nasal Swab	2020-10-12	2020-10-13	No Symptoms	No	25-34	White Or Caucasian		Female		No	10/13/20 At 9:00PM	No	No One	10/14/20 At 7:20AM	10/14/20 At 7:20AM	6	None	No	Not Applicable
4	35	Negative	2020-10-13	Yes	Nasal Swab	2020-09-14	2020-09-14	No Symptoms	No	25-34	White Or Caucasian		Female		No	10/13/20 At 9:30PM	No	One Or More Dogs	10/14/20 At 7:00AM	10/14/20 At 7:00AM	5	None	Yes	Birth Control
3	37	Negative	2020-10-27	Yes	Nasal Swab	2020-09-21	2020-09-23	Slight Cough	No	18-24	Another Race		Female		No	10/26/20 At 10:10PM	No	One Or More Dogs	10/27/20 At 5:50AM	10/27/20 At 5:50AM	1	Asthma	Yes	Norethindrone 5Mg
1	38	Negative/Turned Positive	2020-10-19	Yes	Nasal Swab	2020-10-13	2020-10-14	Coughing, Sneezing, Fever Or Chills, Diarrhea, Fatigue, Muscle Aches, Shortness Of Breath/Difficulty Breathing, New Loss Of Smell Or Taste, Headache, Sore Throat And Runny Nose Or Congestion	Yes 2 People In My Household	18-24	White Or Caucasian		Female		No	10/19/20 At 10:35PM	No	One Or More Dogs	10/20/20 At 8:44AM	10/20/20 At 8:44AM	8	None	Yes	Spironolactone
7	39	Positive	2020-10-22	Yes	Nasal Swab	2020-10-16	2020-10-16	Shortness Of Breath/Difficulty Breathing, Fatigue, Muscle Aches, New Loss Of Smell Or Taste, Headache, Runny Nose Or Congestion	Yes 1 Person In My Household	25-34	White Or Caucasian		Female		No	10/21/2020 At 10:00PM	No	Another Human	10/22/2020 At 7:40AM	10/22/2020 At 7:40AM	1	Currently Pregnant	No	Not Applicable
10	40	Negative	2020-10-22	Yes	Nasal Swab	2020-10-06	2020-10-07	No Symptoms	No	55-64	White Or Caucasian		Female		No	10/21/20 At 10:21PM	No	One Human And One Dog	10/22/20 At 8:15AM	10/22/20 At 8:15AM	5	Hashimoto'S Hypothyriod	Yes	Tirosent And Several Supplements
2	41	Negative	2020-10-27	Yes	Nasal Swab	2020-10-23	2020-10-24	No Symptoms	No	25-34	White Or Caucasian		Female		No	10/26/20 At 11:07PM	No	Another Human	10/27/20 At 7:21AM	10/27/20 At 7:21AM	3	Pollen Allergies	Yes	Loratadine (10Mg)
8	45	Negative	2020-12-15	Yes	Saliva Test	2020-12-11	2020-12-13	No Symptoms	No	18-24	White Or Caucasian		Female		Yes	12/15/2020 At 2:40 AM	No	No One	12/15/2020 At 11:47 AM	12/15/2020 At 11:50 AM	1.5	None	Yes	Birth Control
11	47	Negative	2020-11-05	Yes	Nasal Swab	2020-10-12	2020-10-14	No Symptoms	No	18-24	White Or Caucasian		Female		No	11/4/20 At 9:00PM	No	Another Human	11/5/20 At 8:15AM	11/5/20 At 8:15AM	6	None	Yes	Nuvaring
6	50	Negative	2020-11-05	Yes	Nasal Swab	2020-10-20	2020-10-21	Sore Throat	No	18-24	White Or Caucasian		Female		No	11/4/20 At 9:20PM	No	No One	11/5/20 At 7:43AM	11/5/20 At 7:44AM	5.5	Anxiety/Depression	Yes	Annovera (Menstrual Regulation), Wellbutrin Xl, Prozac, Verapamil Er
19	52	Positive	2020-11-10	Yes	Nasal Swab	2020-10-26	2020-11-01	Coughing, Muscle Aches, New Loss Of Smell Or Taste, Runny Nose Or Congestion	Yes 1 Person In My Household	55-64	White Or Caucasian		Female		No	11/9/20 At 9:00PM	No	Another Human	11/10/20 At 5:00AM	11/10/20 At 5:00AM	4	None	Yes	Levothyroxine 1Mg
20	53	Negative	2020-11-12	Yes	Nasal Swab	2020-11-09	2020-11-11	No Symptoms	No	18-24	White Or Caucasion		Female		No	11/11/2020 At 9:36 PM	No	No One	11/12/2020 At 7:50 AM	11/12/2020 At 7:51 AM		None	No
16	55	Negative	2020-11-10	Yes	Nasal Swab	2020-11-03	2020-11-05	No Symptoms	No	25-34	White Or Caucasian		Female		No	11/10/20 At 12:30AM	No	Another Human	11/10/20 At 8:30AM	11/10/20 At 8:30AM	2.5	None	No	Not Applicable
20	57	Negative	2020-11-12	Yes	Nasal Swab	2020-11-03	2020-11-08	No Symptoms	No	18-24	White Or Caucasian		Female		No	11/11/2020 At 9:35 PM	No	No One	11/12/2020 At 7:46 AM	11/12/2020 At 7:46 AM	5.5	None	No	Not Applicable
7	58	Positive	2020-11-16	Yes	Nasal Swab	2020-11-05	2020-11-06	Fatigue, Muscle Aches, New Loss Of Smell Or Taste, Headache, Runny Nose Or Congestion	No	25-34	Another Race		Female		No	11/15/2020 At 9:05 AM	No	No One	11/16/2020 At 7:22 AM	11/16/2020 At 7:22 AM	7.2	Latent Tb	No	Not Applicable
7	59	Positive	2020-11-17	Yes	Nasal Swab	2020-11-08	2020-11-08	Sneezing, Fever Or Chills, Diarrhea, Fatigue, Muscle Aches, New Loss Of Smell Or Taste, Headache, Runny Nose Or Congestion	Yes 1 Person In My Household	25-34	White Or Caucasian		Female		No	11/16/2020 At 11:16 AM	No	1 Human And 1 Dog	11/17/2020 At 8:21 AM	11/17/2020 At 9:20 AM	3.6	None	Yes	Birth Control Pills, Adderall, Clomazepan, Vitamins B12, Vitamin D3, Elderberry Supplement
9	60	Positive	2020-11-17	Yes	Nasal Swab	2020-11-09	2020-11-10	Coughing, Sneezing, Headache, Sore Throat, Runny Nose Or Congestion	No	25-34	White Or Caucasian		Female		No	11/16/2020 At 8:50 PM	No	One Or More Dogs	11/17/2020 At 8:22 AM	11/17/2020 At 8:22 AM	2.5	None	Yes	Blisovli 24 Fe, Esomeprazole Magnesium, Famotidine, Claritin D, Nyquil, Benadryl
6	62	Positive	2020-07-20	Yes	Nasal Swab	2020-07-12	2020-07-13	Muscle Aches And Headache	No	25-34	White Or Caucasian		Female		No	7/17/20 At 10:10PM	No	1 Dog And 1 Cat	7/18/20 At 8:44AM	7/18/20 At 8:45AM	7.5	Hypothyroidism, Endometriosis, And Seasonal Allergies	Yes	Levothyroxine 10Mcg, Cymbalta 60Mg, Zyrtec 10Mg
5	64	Negative	2020-08-12	Yes	Nasopahryngeal Swab	2020-08-10	2020-08-11	No Symptoms	No	25-34	White Or Caucasian		Female		No	8/11/20 At 11:00PM	No	One Or More Dogs	8/12/20 At 6:45AM	8/12/20 At 6:45AM	5	Rhabdomyolysis July 2020, Multiple Knee Surgeries	Yes	Meloxicam
4	65	Negative	2020-07-29	Yes	Nasal Swab	2020-07-13	2020-07-14	No Symptoms	No	35-44	White Or Caucasian		Female		No	7/28/20 At 11:30PM	No	Another Human	7/29/20 At 7:20AM	7/29/20 At 7:20AM	7	Lyme Disease, Ankylosing Spondylitis	Yes	Sertraline 100Mg, Doxycyline 100Mg (2/Day) And Flonase
5	67	Positive	2020-09-01	Yes	Nasal Swab	2020-08-08	2020-08-09	Coughing, Fever Or Chills, Fatigue, New Loss Of Smell Or Taste, Headache, Sore Throat, Runny Nose Or Congestion	No	65+	White Or Caucasian		Female		No	8/13/20 At 8:00PM	No	No One	8/14/20 At 9:30AM	8/14/20 At 9:30AM	5	Chose Not To Answer	Yes	L Thyroxine, Dilitiazem, Digoxin, Atorvastatin, Eliquis, Preservision, One Daily Supplement, Citracal
4	68	Positive	2020-08-20	Yes	Nasal Swab	2020-08-12	2020-08-14	Coughing, Sneezing, Fatigue, Fever Or Chills	Yes 5 People In My Household	45-54	White Or Caucasian		Male		No	8/19/20 At 11:30PM	No	Another Human	8/20/20 At 7:50AM	8/20/20 At 7:55AM	11	None	Yes	1,200Mg Fish Oil, One A Day 50+ Multi Vitamin, Vitamin D3 1000 Iu, Bupropion Hcl Er (X A L) 300Mg, Sertraline Hcl 200Mg, Flonase As Needed, Zyrtec 10Mg, Vitamin C 500Mg, Zinc 200Mg
5	70	Positive	2020-08-01	Yes	Nasal Swab	2020-07-27	2020-07-27	Coughing, Sneezing, Fatigue, Muscle Aches, New Loss Of Smell Or Taste, Headache, Sore Throat, And Runny Nose Or Congestion	No	35-44	White Or Caucasian		Female		No	7/31/20 At 11:35PM	No	No One	8/1/20 At 9:55AM	8/1/20 At 9:55AM	1	Exercise Induced Asthma	Yes	Ibuprofen Pm, Musinex D
14	71	Positive	2020-08-12	Yes	Nasal Swab	2020-07-16	2020-07-22	Sneezin, Headache, Runny Nose And Congestion	No	55-64	White Or Caucasian		Female		No	8/11/20 At 11:15PM	No	No One	8/12/20 At 7:15AM	8/12/20 Ay 7:30AM	1	None	No	Not Applicable
4	72	Negative	2020-08-18	Yes	Nasal Swab	2020-07-20	2020-07-24	No Symptoms	No	65+	White Or Caucasian		Female		No	8/17/20 At 11:30PM	No	No One	8/18/20 At 7:40AM	8/18/20 At 7:41AM	1	Bilateral Knee Replacement Feb 2020	Yes	Multivitamins, Krill Oil, Turmeric, Esomeprazole
5	73	Negative	2020-08-19	Yes	Nasal Swab	2020-08-03	2020-08-03	No Symptoms	No	65+	White Or Caucasian		Female		No	8/18/20 At 10:15PM	No	Another Human	8/19/20 At 5:40AM	8/19/20 At 5:45AM	1.7	High Blood Pressure And Atrial Fibrillation	Yes	Ciprofloxacin, Metronidazole, Xarelto
3	74	Positive	2020-08-21	Yes	Saliva Test	2020-08-09	2020-08-11	Coughing	Yes 4 People In My Household	18-24	White Or Caucasian		Female		No	8/20/20 At 10:30PM	No	No One	8/21/20 At 9:30AM	8/21/20 At 9:30AM	1	None	No	Not Applicable
3	75	Negative	2020-09-01	Yes	Nasal Swab	2020-07-17	2020-07-17	No Symptoms	No	45-54	White Or Caucasian		Female		No	8/31/20 At 10:35PM	No	Another Human	9/1/20 At 7:35AM	9/1/20 At 7:36AM	3.6	None	Yes	Gabapentin, Duluxetine, Nortriptaline, Atorvastatin, Tramadol
8	76	Negative	2020-09-02	Yes	Nasal Swab	2020-07-14	2020-07-16	Runny Nose Or Congestion	No	55-64	White Or Caucasian		Female		No	9/1/20 At 11:30PM	No	No One	9/2/20 At 7:25AM	9/2/20 At 7:30AM	0	Seasonal Allergies, Hypothyroid, Fibromyalgia, Minor Arrythymia	Yes	Metoprolol, Hydrochlorthyazide, Gabapentin, Syntrhroid, Tizadine, Claritin, Flonase
7	77	Negative	2020-09-10	Yes	Nasal Swab	2020-07-30	2020-08-01	No Symptoms	No	55-64	White Or Caucasian		Female		No	9/9/20 At 9:30PM	No	One Human, One Dog And One Cat	9/10/20 At 5:30AM	9/10/20 At 5:30AM	1	Plcis Left Breast 3 Years Ago On Raloxifene, Htn On Lisinopril, Arthritis In Left Knee	Yes	Raloxifene 60Mg, Lisinopril 20/12.5 Md, Aleve, Vitamin D 50,000
4	79	Negative	2020-09-17	Yes	Nasal Swab	2020-08-12	2020-08-14	Sneezing, Runny Nose Or Congestion	No	25-34	White Or Caucasian		Male		No	9/16/20 At 10:40PM	No	No One	9/17/20 At 7:00AM	9/17/20 At 7:00AM	5	None	Yes	Benadryl
14	80	Negative	2020-09-13	Yes	Nasal Swab	2020-09-09	2020-09-10	Diarrhea, Muscle Aches, Headache	No	18-24	White Or Caucasian		Female		No	9/12/20 At 10:31PM	No	Another Human	9/13/20 At 7:27AM	9/13/20 At 7:27AM	6.5	None	Yes	Ocella Birth Control
10	81	Negative	2020-12-22	Yes	Nasal Swab	2020-12-16	2020-12-20	Runny Nose Or Congestion	No	55-64	White Or Caucasian		Female		No	12/21/2020 At 12:20 AM	Yes	Another Human	12/21/2020 At 10 AM	12/21/2020 At 10:01 AM	2	Exposed To Covid On Flight - Tested Positive For Antibodies	Yes	Levothyroxine, Fluoxetine, Montellukast, Claritin, Estriol
4	82	Positive	2020-09-18	Yes	Nasal Swab	2020-09-13	2020-09-15	Coughing, Sneezing, Diarrhea, Fatigue, New Loss Of Smell Or Taste, Headache, Runny Nose Or Congestion	Yes 3 People In My Household	18-24	White Or Caucasian		Female		No	9/17/20 At 11:02PM	No	Sometimes The Cat	9/18/20 At 9:54AM	9/18/20 At 9:55AM	5	None	Yes	Kariva
13	84	Negative	2020-10-10	Yes	Saliva Test	2020-10-07	2020-10-07	No Symptoms	No	18-24	White Or Caucasian		Female		No	10/10/20 At 1:50AM	No	No One	10/10/20 At 11:20AM	10/10/20 At 11:20AM	7	Asthma, Egg Allergy, Seasonal Allergies, Eczema, Heart Murmur (As A Baby)	Yes	Pulmicort Inhaler, Flonase Nasal Spray, Azelastine Nasal Spray
1	85	Positive	2020-10-16	Yes	Nasal Swab	2020-10-11	2020-10-12	Coughing, Sneezing, Fatigue, New Loss Of Taste Or Smell, Headache, Sore Throat, Runny Nose Of Congestion	Yes 3 People In My Household	25-34	White Or Caucasian		Female		No	10/15/20 At 7:30PM	No	No One	10/16/20 At 11:00AM	10/16/20 At 11:00AM	8	Anxiety	Yes	St John'S Wort, Vitamin C, Vitamin D, Zinc And Occasional Cbd
16	87	Positive	2020-10-22	Yes	Nasal Swab	2020-10-15	2020-10-17	Fever Or Chills, Fatigue, Muscle Aches, New Loss Of Smell Or Taste, Runny Nose Or Congestion	Yes 1 Person In My Household	25-34	White Or Caucasian		Male		No	10/21/20 At 9:00PM	No	One Human And Two Dogs	10/22/20 At 7:30AM	10/22/20 At 7:32AM	1	None	Yes	Microgestin
1	88	Negative	2020-10-25	Yes	Nasal Swab	2020-10-17	2020-10-17	No Symptoms	No	35-44	White Or Caucasian		Male		No	10/21/20 At 10:21PM	No	Another Human	10/22/20 At 8:24AM	10/22/20 At 8:26AM	1	Asthma, Ankylosing Spondylitis, Excema (Hands)	No	Not Applicable
16	89	Negative/Turned Positive	2020-11-03	Yes	Saliva Test	2020-10-26	2020-10-27	Coughing, Shortness Of Breath/Diffculty Breathing, Fatigue, New Loss Of Taste Or Smell, Headache, Runny Nose Or Congestion	No	18-24	White Or Caucasian		Female		No	11/2/20 At 8:38PM	No	No One	11/3/20 At 8:24AM	11/3/20 At 8:25AM	10	Asthma	Yes	Trifeymynor Birth Control
8	91	Negative	2020-11-05	Yes	Nasal Swab	2020-10-12	2020-10-15	No Symptoms	No	65+	White Or Caucasian		Male		No	11/4/20 At 8:30PM	No	No One	11/5/20 At 4:00AM	11/5/20 At 5:00AM	1	Hypertension	Yes	Lisinopril, Amlodopine
6	92	Positive	2020-11-04	Yes	Nasal Swab	2020-10-29	2020-10-31	Coughing, Fever Or Chills, Shortness Of Breath/Difficulty Breathing, Fatigue, Muscle Aches, New Loss Of Smell Or Taste, Headache, Runny Nose Or Congestion And Sorethroat	No	55-64	White Or Caucasian		Male		No	11/3/20 At 11:00PM	No	No One	11/4/20 At 8:15AM	11/4/20 At 8:20AM	2	Hypertension And High Cholesterol	Yes	Lisinopril, Crestor, Tricor
8	94	Negative	2020-11-11	Yes	Nasal Swab	2020-10-30	2020-11-03	Coughing And Runny Nose Or Congestion	No	45-54	White Or Caucasian		Female		No	11/10/20 At 10:30PM	No	No One	11/11/20 At 6:30AM	11/11/20 At 6:30AM	8	Possible Vertigo	Yes	Lexapro
12	95	Negative	2020-11-12	Yes	Saliva Test	2020-10-26	2020-10-27	No Symptoms	No	35-44	White Or Caucasian		Female		No	11/11/2020 At 9:40 PM	No	No One	11/12/2020 At 7:05 AM	11/12/2020 At 7:05 AM	7	Depression, Asthma And Allergeis	Yes	Wellburtin, Symbicort And Claritin
8	96	Positive	2020-11-14	Yes	Throat Swab	2020-11-05	2020-11-07	Coughing, Fever Or Chills, Diarrhea, Shortness Of Breath/Difficulty Breathing, Fatigue, Muscle Aches, New Loss Of Smell Or Taste, Headache, Sore Throat, Runny Nose Or Congestion	Yes 3 People In My Household	25-34	White Or Caucasian		Male		No	11/13/2020 At 11:30 PM	No	Another Human	11/14/2020 At 8:30 AM	11/14/2020 At 8:35 AM	0	Hypothyroidism	Yes	Synthroid
18	97	Positive	2020-11-14	Yes	Nasal Swab	2020-11-06	2020-11-09	Fatigue, Muscle Aches, New Loss Of Smell Or Taste, Headache	No	55+	White Or Caucasian		Female		No	11/13/2020 At 10:11 PM	No	Husband And 2 Tiny Chihuahuas	11/14/2020 At 7:16 AM	11/14/2020 At 7:17 AM	1	None	Yes	Oxybutynin, Metaprolol, Atrovastatin, Low Dose Aspirin, Prilosec, Vitamins
10	98	Negative	2020-11-17	Yes	Nasal Swab	2020-11-05	2020-11-08	No Symptoms	No	35-44	Hispanic Or Latino		Female		No	11/16/2020 At 9:50 AM	No	Another Human	11/17/2020 At 7:28 AM	11/17/2020 At 7:28 AM	5	Prior Allergies To Mold And Dust (2019), Gi Reflux Disease (2018-2020), Ptst 2020, Gluten Intolerance Gene (2020), Some Unexplained Joint/Tendon Pain (Possibly Arthritis - 2020)	Yes	Contrave, Meloxicam, Nasal Spray (Afrin, Fluticasone) - Nasal Spray Not Used Night Of Wearing Tshirt
14	99	Positive	2020-11-17	Yes	Nasal Swab	2020-11-09	2020-11-10	Coughing, Sneezing, Fever Or Chills, Fatigue, Muscle Aches, New Loss Of Smell Or Taste, Headache, Runny Nose Or Congestion	Yes 1 Person In My Household	25-34	White Or Caucasian		Female		No	11/16/2020 At 11:00 PM	No	Another Human	11/17/2020 At 10 AM	11/17/2020 At 10 AM	6	None	Yes	Lexapro And Zyrtec
6	100	Negative	2020-11-19	Yes	Nasal Swab	2020-11-17	2020-11-18	No Symptoms	No	18-24	White Or Caucasian		Nonbinary		No	11/17/2020 At 10 PM	No	No One	11/18/2020 At 10 AM	11/18/2020 At 10:05 AM	7	None	No	Not Applicable
6	102	Positive	2020-11-18	Yes	Nasal Swab	2020-11-10	2020-11-10	Fatigue, Headache, Runny Nose Or Congestion	No	18-24	White Or Caucasian		Female		No	11/17/2020 At 10:50 PM	No	No One	11/18/2020 At 10:30 AM	11/18/2020 At 10:35 AM	2	None	Yes	Tri Femynor (Birth Control)
7	103	Positive	2020-11-17	Yes	Nasal Swab	2020-11-10	2020-11-11	Fever Or Chills, Vomiting, Shortness Of Breath/Difficulty Breathing, New Loss Of Smell Or Taste, Headache, Runny Nose Or Congestino	Yes - 1 Person	45-54	White Or Caucasia		Female		No	11/16/2020 At 9:30 PM	No	No One	44152.2604166667	11/24/2020 At 6:17 AM		None	No	Not Applicable
7	104	Negative	2020-11-17	Yes	Nasal Swab	2020-11-10	2020-11-11	No Symptoms	No	18-24	Asian Or Asian American		Female		No	11/16/2020 At 11 PM	No	No One	11/17/2020 At 7:00 AM	11/17/2020 At 7:00 AM	1.8	None	No	Not Applicable
18	107	Positive	2020-11-12	Yes	Nasal Swab	2020-11-09	2020-11-11	No Symptoms	No	18-24	White Or Caucasian		Female		No	11/11/20 At 9:36 PM	No	No One	11/12/20 At 7:50 AM	11/12/20 At 7:51 AM	3.5	None	No	None
8	109	Negative	2020-11-26	Yes	Nasal Swab	2020-11-23	2020-11-26	Coughing, Sneezing, Runny Nose Or Congestion	No	35-44	White Or Caucasian		Female		No	11/23/2020 At 10:30 PM	No	Another Human	11/24/2020 At 8 AM	11/24/2020 At 8 AM	6.5	None	Yes	Zyrtec
8	110	Positive	2020-11-29	Yes	Nasal Swab	2020-11-18	2020-11-21	Coughing, Sneezing, Diarrhea, Shortness Of Breath/Difficulty Breathing, Fatigue, Muscle Aches, Headache, Runny Nose Or Congestion	Yes - 2 People	35-44	White Or Caucasian		Female		No	11/28/2020 At 9 PM	No	Another Human	11/29/2020 At 8:30 AM	11/29/2020 At 8:30 AM	1	None	No	Not Applicable
4	111	Negative	2020-07-30	Yes	Throat Swab And Nasal	2020-07-11	2020-07-15	No Symptoms	No	45-54	White Or Caucasian		Female		No	7/27/20 At 11:57PM	No	Another Human	7/28/20 At 8:00AM	7/28/20 At 8:00AM	1		Yes	Lexapro
3	112	Positive	2020-08-13	Yes	Nasal Swab	2020-08-08	2020-08-10	Coughing, Fever Or Chills, Diarrhea, Fatigue, New Loss Of Taste Or Smell, Headache, Sore Throat And Runny Nose Or Congestion	Yes 4 People In My Household	45-54	White Or Caucasian		Female		No	8/12/20 At 1:08AM	No	Another Human	8/12/20 At 1:58PM	8/12/20 At 1:10PM	5.8	Ra And Sjogren'S Syndrome	Yes	Methotrexate, Folic Acid, Flonase
12	114	Negative	2020-08-13	Yes	Nasal Swab	2020-07-15	2020-07-18	Sneezing, Runny Nose Of Congestion	No	25-34	Rather Not Say		Female		No	8/12/20 At 9:30PM	No	One Or More Cats	8/13/20 At 9:05AM	8/13/20 At 9:06AM	6	Depression, Anxiety, Ovarian Tumor/Cysts	Yes	Prazosin, Trazodone, Fluoxitine, Claritin, Zertec, Birthcontrol
8	115	Positive	2020-07-20	Yes	Nasal Swab	2020-07-12	2020-07-12	Coughing, Shortness Of Breath/Difficulty Breathing, Fatigue, Muscle Aches And Headache	No	25-34	White Or Caucasian		Female		No	7/19/20 At 10:34PM	No	One Or More Dogs	7/20/20 At 5:55AM	7/20/20 At 5:55AM	7.6	Grave'S Disease, Chronic Pain, Chronic Migraine, Diagnosed With Uti Same Time As Covid Symptoms Appeared	Yes	Birth Control Pills, Crestor, Adipex, Lexapro, Claritin D Generic And Ibuprofen
14	116	Positive	2020-07-19	Yes	Saliva Test	2020-07-10	2020-07-12	Fever Or Chills, Fatigue, Muscle Aches, New Loss Of Smell Or Taste, Headache, Runny Nose, Congestion	No	25-34	White Or Caucasian		Male		No	7/16/20 At 10:00PM	No	Another Human	7/17/20 At 8:00AM	7/17/20 At 8:00AM	5	None	No	Not Applicable
4	119	Negative	2020-08-26	Yes	Nasal Swab	2020-08-25	2020-08-25	No Symptoms	Yes 4 People In My Household	35-44	White Or Caucasian		Female		No	8/23/20 At 11:44PM	No	1 Other Human And A Dog	8/24/20 At 9:30AM	8/24/20 At 9:30AM	0	Leukemia And Prior Diagnosis Of Covid On 7/9	Yes	Gleevac, Vitamin D-2, Escitalopram, Methimazole, Calcium, C-1000, Zinc
4	121	Positive	2020-08-25	Yes	Nasal Swab	2020-08-18	2020-08-20	Coughing, Fever Or Chills, Fatigue, New Loss Of Smell Or Taste, Headache, Sore Throat, Runny Nose Or Congestion	No	25-34	White Or Caucasian		Female		No	8/25/20 At 12:54AM	No	Another Human	8/25/20 At 8:30AM	8/25/20 At 8:30AM	5.5	None	Yes	Bupropion/Wellbutrin, Pirmella (Combination Birth Control), Famotidine As Needed (Antacid)
8	122	Negative	2020-10-02	Yes	Nasal Swab	2020-09-17	2020-09-19	No Symptoms	No	45-54	White Or Caucasian		Male		No	10/1/20 At 10:00PM	No	Another Human	10/2/20 At 8:00AM	10/2/20 At 8:05AM	1	None	No	Not Applicable
11	130	Positive	2020-11-12	Yes	Nasal Swab	2020-11-06	2020-11-09	Coughing, Sneezing, Fatigue, Headache, Runny Nose Or Congestion	No	45-54	White Or Caucasian		Female		No	44146	No	One Or More Dogs	11/12/2020 At 7:20 AM	11/12/2020 At 7:20 AM	3	None	No
13	131	Positive	2020-11-15	Yes	Nasal Swab	2020-11-06	2020-11-08	Coughing, Sneezing, Fever Or Chills, Shortness Of Breath/Difficulty Breathing, Fatigue, Muscle Aches, New Loss Of Smell Or Taste, Headache, Runny Nose Or Congestion	Yes 2 People In My Household	35-44	White Or Caucasian		Male		No	11/13/2020 At 11:45 PM	No	No One	11/14/2020 At 10:15 AM	11/14/2020 At 10:16 AM	0	None	No	Not Applicable
10	133	Positive	2020-11-18	Yes	Nasal Swab	2020-11-12	2020-11-12	Coughing, Sneezing, Fever Or Chills, Shortness Of Breath/Difficulty Breathing, Fatigue, Muscle Aches, New Loss Of Smell Or Taste, Headache	Yes 3 People	45-54	White Or Caucasian		Female		No	11/17/2020 At 7:45 PM	No	Another Human	11/18/2020 At 7:55 AM	11/18/2020 At 7:55 AM	8.5	Hyperthyroidism And High Blood Pressure	Yes	Losarten, Orthotryclycen, Synthroid
7	135	Negative	2020-11-14	Yes	Nasal Swab	2020-11-09	2020-11-10	Fever Or Chills, Fatigue, Muscle Aches, New Loss Of Smell Or Taste	Yes 1 Person	35-44	White Or Caucasian		Male		No	11/13/2020 At 11:30 PM	Yes	Another Human	11/14/2020 At 8 AM	11/14/2020 At 8 AM		None	No	None
13	136	Positive	2020-11-18	Yes	Saliva Test	2020-11-13	2020-11-14	Coughing, Sneezing, Fever Or Chills, Fatigue, Muscle Aches, Headache	No	45-54	White Or Caucasian		Female		No	11/17/2020 At 10:55 PM	No	No One	11/18/2020 At 2:06 PM	11/18/2020 At 2:06 PM	6	Depression, Dust Allergy	Yes	Effexor Er, Zyrtec
6	140	Negative	2020-11-25	Yes	Nasal Swab	2020-11-12	2020-11-13	Headache, Runny Nose Or Congestion	No	18-24	White Or Caucasian		Female		No	11/24/2020 At 12:30 AM	No	No One	11/24/2020 At 10:15 AM	11/24/2020 At 10:15 AM	1	Not Applicable	Yes	Birth Control, Multivitamin, Emergenc Packet, Advil Cold And Sinus
13	141	Positive	2021-01-11	Yes	Nasal Swab	2020-11-18	2020-11-22	No Symptoms	Yes - 1 Other Person	35-44	White Or Caucasian		Male		No	11/26/2020 At 11:30 PM	No	Another Human	11/27/2020 At 9 AM	11/27/2020 At 9 AM	5	Depression, Anxiety, Ocd	Yes	Sertraline
8	143	Positive	2020-11-30	Yes	Nasal Swab	2020-11-18	2020-11-22	Coughing, Diarrhea, Shortness Of Breath/Difficulty Breathing, Fatigue, Muscle Aches	Yes -2 Other People	35-44	White Or Caucasian		Male		No	11/29/2020 At 9:15 PM	No	Another Human	11/30/2020 At 7 AM	11/30/2020 At 7 AM	3	None	No	Not Applicable
6	144	Negative	2020-12-03	Yes	Nasal Swab	2020-11-18	2020-11-18	No Symptoms	No	55-64	White Or Caucasian		Female		No	12/2/2020 At 11:45 PM	No	One Or More Cats	12/3/2020 At 9 AM	12/3/2020 At 10 AM	1.8	Hypothyroidism And High Cholesterol	Yes	Levothryoxin And Atoravastin
13	145	Negative	2020-12-09	Yes	Nasal Swab	2020-11-23	2020-11-23	No Symptoms	No	45-54	Asian Or Asian American		Female		No	12/8/2020 At 9:51PM	No	One Or More Dogs	12/9/2020 At 6:09 AM	12/9/2020 At 6:10 AM	2	Thyroid Cancer And High Blood Pressure	Yes	Hydrochlorothiazide And Levothyroxine
9	148	Negative	2020-12-16	Yes	Throat Swab	2020-11-29	2020-11-30	No Symptoms	Yes - 1 Other Person	55-64	White Or Caucasian		Female		No	12/15/2020 At 9:30 PM	No	Another Human	12/16/2020 At 6:15 AM	12/16/2020 At 6:15 AM	1	None	No	Not Applicable
15	149	Positive	2020-12-17	Yes	Nasal Swab	2020-12-11	2020-12-12	Coughing, New Loss Of Smell Or Taste	Yes - 1 Other Person	55-64	White Or Caucasian		Female		No	12/16/2020 At 9:45 PM	No	Another Human	12/17/2020 At 6:20 AM	12/17/2020 At 6:22 AM	2	Infusion Of Eli Lily Antibody Bamlanivimab	No	None
11	151	Positive	2020-12-28	Yes	Nasal Swab	2020-12-16	2020-12-16	Coughing, Sneezing, Fever Or Chills, Vomiting, Shortness Of Breath/Difficulty Breathing, Fatigue, Muscle Aches, New Loss Of Smell Or Taste, Headache, Sore Throat	No	35-44	White Or Caucasian		Female		No	12/24/2020 At 8:35 PM	No	Dog/Human	12/25/2020 At 6:45 AM	12/25/2020 At 6:45 AM	7.5	None	Yes	Clonopin, Jornay, Nyquil, Tylenol, Motrin, Sudogest, Mucus Relief, Albuterol Inhaler
12	153	Positive	2021-01-06	Yes	Nasal Swab	2020-12-29	2020-12-31	No Symptoms	No	25-34	White Or Caucasian		Male		No	1/5/2021 At 11:17 PM	No	Another Human And Dog	1/6/2021 At 8:08 AM	1/6/2021 At 8:08 AM	3	None	No	None
12	154	Positive	2021-01-07	Yes	Saliva Test	2020-12-29	2020-12-31	Headache	No	45-54	White Or Caucasian		Female		No	1/6/2021 At 10:30 PM	No	Alone But Dog May Have Snuck In	1/7/2021 At 6:35 AM	1/7/2021 At 6:36 AM	10	Pneumonia, High Blood Pressure	Yes	Amlodipine Besylate, Vitamins
14	155	Negative-Vx	2021-01-09	Yes	Saliva Test	2020-12-29	2021-01-01	No Symptoms	No	35-44	White Or Caucasian		Male		No	1/8/2021 At 9:44 PM	No	Another Human	1/9/2021 At 5:30 AM	1/9/2021 At 5:30 AM	1.6	None	No	None
19	156	Positive	2021-01-08	Yes	Nasal Swab	2021-01-02	2021-01-02	Coughing, Fever Or Chills, Diarrhea, Fatigue, Headache, Shortness Of Breath/Difficulty Breathing And Runny Nose Or Congestion	No	35-44	White Or Caucasian		Male		No	1/7/2021 At 10:45 PM	No	Another Human	1/8/2021 At 9:30 AM	1/8/2021 At 9:30 AM	0	None	No	None
10	160	Negative	2021-01-20	Yes	Nasal Swab	2021-01-13	2021-01-13	No Symptoms	No	25-34	White Or Caucasian		Male		No	Skipped	No	Another Human	Skipped	1/20/2021 At 7 AM	2	None	No	None
16	165	Negative	2021-02-08	Yes	Saliva Test	2021-02-01	2021-02-10	No Symptoms	No	18-24	White Or Caucasian		Female		No	2/5/2021 At 12:00 AM	No	One Or More Dogs	2/5/2021 At 9:00 AM	2/5/2021 At 9:00 AM	8	None	No	None
13	168	Negative	2021-02-11	Yes	Nasal Swab	2021-02-04	2021-02-06	No Symptoms	No	45-54	White Or Caucasian		Female		No	2/10/2021 At 11 PM	No	No One	2/11/2021 At 6:30 AM	2/11/2021 At 6:31 AM	5	Hypothryoid, Asthma Controlled By Prn Albuterol	Yes	Armour Thyroid
18	171	Negative	2021-02-25	Yes	Nasal Swab	2021-02-19	2021-02-21	No Symptoms	No	45-54	White Or Caucasian		Female		No	2/23/2021 At 10:12 PM	No	No One	2/24/2021 At 7:07 AM	2/24/2021 At 7:08 AM	0	None	Yes	Lisinopril
19	173	Negative	2021-04-01	Yes	Nasal Swab	2021-03-08	2021-03-09	No Symptoms	No	18-24	White Or Caucasian	No, Not Of Hispanic, Latino Or Spanish Origin	Male	Low Rise Housing (1-3 Floors)	No	3/17/2021 At 6:12 AM	No	One Or More Dogs	3/17/2021 At 12:06 PM	3/17/2021 At 12:08 PM	2	None	None	None
4	187	Positive	2020-08-13	Yes	Nasal Swab	2020-08-08	2020-08-11	Coughing, Diarrhea, Shortness Of Breath/Breathing Difficulty, Fatigue, Muscle Aches, Headache And Sore Throat	Yes 4 People In My Household	45-54	White Or Caucasian		Male		No	8/12/20 At 12:50AM	No	Another Human	8/12/20 At 9:10AM	8/12/20 At 9:11AM	8	Diabetic	Yes	Metformin
3	188	Positive	2020-08-20	Yes	Saliva Test	2020-08-11	2020-08-12	Coughing, Fever Or Chills, Diarrhea, Fatigue, Headache, Sore Throat And Runny Nose Or Congestion	Yes 1 Person In My Household	35-44	White Or Caucasian		Male		No	8/19/20 At 10:00PM	No	No One	8/20/20 At 6:30AM	8/20/20 At 6:35AM	3	None	No	Not Applicable
4	189	Negative	2020-09-05	Yes	Nasal Swab	2020-08-15	2020-08-15	Diarrhea	No	44-54	White Or Caucasian		Female		No	9/3/20 At 4:00 AM	No	One Or More Dogs	9/3/20 At 12:30PM	9/3/20 At 12:30 PM	2	Epicondylitis R-Elbow; Hashimotos; Ibs-D; Seasonal Allergies. Of Respiratory Note: At End Of August/Beginning Of September 2019 I Had A Reactive Airway Coughing Syndrome From An Unknown Respiratory Virus That Lasted For A Few Months. Multiple Tests Were Run In The Fall And All Came Back Negative. The Infectious Disease Specialist That I Saw Said The Best She Could Guess Was An Adenovirus Or Whoop…	Yes	Gabapentin, Levoythyroxine, Tylenol, Benedryl
2	191	Positive	2020-09-15	Yes	Nasal Swab	2020-09-07	2020-09-08	Coughing, Fever Or Chills, Fatigue, Muscle Aches, New Loss Of Taste Or Smell, Runny Nose Or Congestion	Yes 1 Person In My Household	25-34	White Or Caucasian		Male		No	9/14/20 At 10:47PM	No	Another Human	9/15/20 At 8:09AM	9/15/20 At 8:09AM	1	None	No	Not Applicable
1	193	Negative	2020-10-12	Yes	Nasal Swab	2020-09-28	2020-09-30	No Symptoms	No	45-54	White Or Caucasian		Female		No	10/11/20 At 7:00PM	No	One Human And One Dog	10/12/20 At 9:00AM	10/12/20 At 10:30AM	2.5	None	Yes	Celebrex
5	194	Negative	2020-10-23	Yes	Nasal Swab	2020-10-01	2020-10-02	No Symptoms	No	55-64	White Or Caucasian		Male		No	10/21/20 At 8:30PM	No	Another Human	10/22/20 At 7:00AM	10/22/20 At 7:05AM	1	None	Yes	Levothyroxine
13	197	Negative	2021-01-11	Yes	Nasal Swab	2020-11-02	2020-11-04	No Symptoms	No	45-54	White Or Caucasian		Female		No	Skipped	No	Another Human And One Or More Dogs	Skipped	11/17/2020 At 6 AM	4	Hypothyroid	Yes	Levothyroxin
10	198	Negative	2020-11-18	Yes	Nasal Swab	2020-11-10	2020-11-10	No Symptoms	No	55-64	White Or Caucasian		Female		No	11/17/2020 At 9 PM	No	One Or More Dogs	11/18/2020 At 7:45 AM	11/18/2020 At 7:45 AM	4.1	Crohn'S	Yes	Entyvio, Paxil, Lisinopril, Synthroid
12	200	Negative	2021-01-07	Yes	Nasal Swab	2021-01-05	2021-01-05	Fatigue, Headache	No	35-44	White Or Caucasian		Male		No	1/6/2021 At 9:15 PM	No	One Or More Dogs	1/7/2021 At 6 AM	1/7/2021 At 6 AM	5	Lupus, Mixed Connective Tissue Disorder, Non-Alcoholic Steatohepatitis	Yes	Ambien, Hydroxychloroquine, Gabapentin, Neium, Lisonopril
6	201	Negative	2020-11-18	Yes	Nasal Swab	2020-11-07	2020-11-10	No Symptoms	No	35-44	White Or Caucasian		Female		No	11/17/2020 At 11:07 PM	No	Another Human And One Or More Cats	11/18/2020 At 6:45 AM	11/18/2020 At 6:45 AM	7.5	Asthma, Hypothyroidism	Yes	Synthroid, Albuteral Inhaler, Ceterizine
9	202	Negative	2020-11-30	Yes	Nasal Swab	2020-11-25	2020-11-27	No Symptoms	No	55-64	White Or Caucasian		Female		No	11/30/2020 At 10:00 PM	No	One Or More Dogs	12/01/2020 At 5:20 AM	12/01/2020 At 5:25 AM	4.8	Mitral Valve Prolapse	Yes	Allegra Allergy
11	204	Negative	2020-11-26	Yes	Nasal Swab	2020-11-14	2020-11-17	Headache	No	25-34	White Or Caucasian		Female		No	11/26/2020 At 12:31 AM	No	One Or More Dogs	11/26/2020 At 7:56 AM	11/26/2020 At 7:56 AM	4.2	None	Yes	Notral, Buproprion, Citalopram, Prenatal Vitamin, Lupron
20	205	Positive	2020-12-02	Yes	Saliva Test	2020-11-22	2020-11-25	Coughing, Fever Or Chills, Diarreha, Fatigue, Muscle Aches, New Loss Of Smell Or Taste, Headache, Runny Nose Or Congestion	Yes - 3 People	45-54	White Or Caucasian		Female		No	12/1/2020 At 10 PM	No	Another Human	12/2/2020 At 7 AM	12/2/2020 At 7:10 AM	7	None	Yes	Ibuprofen
7	206	Negative	2020-12-02	Yes	Nasal Swab	2020-11-20	2020-11-24	Diarreha, Headache, Runny Nose Or Congestion	No	25-34	White Or Caucasian		Female		No	12/1/2020 At 9:37 PM	No	Another Human, One Dog	12/2/2020 At 7 AM	12/2/2020 At 7 AM	1.5	Sjogren'S Syndrome, Allergies	Yes	Xiidra, Singulair, Seasonale
12	207	Negative	2020-12-15	Yes	Nasal Swab	2020-11-27	2020-11-27	No Symptoms	Yes - 1 Other Person	65+	White Or Caucasian		Female		No	12/14/2020 At 10 PM	No	No One But Cat Jumped On Bed	12/15/2020 At 6:30 AM	12/15/2020 At 6:30 AM	0	Breast Cancer - Tumor Removed	Yes	Levothyroxine, Daily Vitamin, Calcium, Vitamin D, Aspirin
9	211	Negative	2021-01-11	Yes	Nasal Swab	2020-11-09	2020-11-11	No Symptoms	No	25-34	White Or Caucasian		Female		No	Skipped	No	One Human And One Dog	Skipped	11/18/2020 At 9 AM	6	Migraines, Anxiety, Depression	Yes	Lexapro
7	213	Negative	2020-11-24	Yes	Nasal Swab	2020-11-12	2020-11-13	Coughing	No	25-34	Asian Or Asian American		Female		No	11/23/2020 At 11:15 PM	No	Another Human	11/24/2020 At 7:55 AM	11/24/2020 At 7:55 AM	1	Asthma Related To Environmental Allergies	Yes	Zyrtec
6	214	Negative	2020-11-30	Yes	Nasal Swab	2020-11-27	2020-11-30	No Symptoms	No	18-24	Asian Or Asian American		Female		No	11/29/2020 At 10:58 PM	No	Another Human And One Dog	11/30/2020 At 7:56 AM	11/30/2020 At 7:56 AM	5.1	None	Yes	Sprintec
9	215	Positive	2020-11-28	Yes	Nasal Swab	2020-11-17	2020-11-19	Fatigue, New Loss Of Smell Or Taste, Headache, Runny Nose Or Congestion	Yes - 1 Other Person	55-64	White Or Caucasian		Female		No	11/27/2020 At 9:44 PM	No	One Human, One Dog, One Cat	11/28/2020 At 7:26 AM	11/28/2020 At 7:26 AM	1	Asthma, Migranes, Arthritis	Yes	Fluticazone Inhaler, Albuterol Inhaler, Amovig, Zomig Prn, Botox Injection, Ibuprofen
7	216	Negative	2020-11-27	Yes	Saliva Test	2020-11-25	2020-11-26	Sneezing	No	25-34	White Or Caucasian		Female		No	11/26/2020 At 12:27 AM	No	Another Human	11/26/2020 At 9:05 AM	11/26/2020 At 9:05 AM	6	Undifferentiated Connective Tissue Disease	Yes	Sprionolactone, Hydroxycholorquine, Junel Fe 24 (Birth Control Pill)
17	217	Positive	2020-12-02	Yes	Nasal Swab	2020-11-28	2020-11-29	Coughing, Fever Or Chills, Diarrhea, Fatigue, Muscle Aches, New Loss Of Smell Or Taste, Runny Nose Or Congestion	Yes - 1 Other Person	35-44	White Or Caucasian		Female		No	12/1/2020 At 11 PM	No	One Human And One Dog	12/2/2020 At 9:45 AM	12/2/2020 At 9:45 AM	1	None	Yes	Prenatal Vitamins, Vitamin C, Melatonin
8	219	Negative	2020-12-05	Yes	Nasal Swab	2020-11-16	2020-11-19	No Symptoms	No	25-34	Hispanic Or Latino		Female		No	12/5/2020 At 1 AM	No	Another Human	12/5/2020 At 1 PM	12/5/2020 At 1:01 PM	4	Lupus, Anemia, Asthma	Yes	Hydroxycholoroquine Sulfate, Fluticasone Propionate
9	220	Negative	2020-12-09	Yes	Nasal Swab	2020-11-24	2020-11-27	No Symptoms	No	25-34	Asian Or Asian American		Female		No	12/8/2020 At 10:45 PM	No	One Human And One Dog	12/9/2020 At 10 AM	12/9/2020 At 10 AM	0	None	Yes	Birth Control
11	221	Negative	2020-12-04	Yes	Nasal Swab	2020-11-27	2020-12-01	No Symptoms	No	18-24	White Or Caucasian		Male		No	12/3/2020 At 11:30 PM	No	No One	12/4/2020 At 6:30 AM	12/4/2020 At 6:30 AM	4	Lyme Disease	No	Not Applicable
6	224	Negative	2020-12-02	Yes	Throat Swab	2020-11-15	2020-11-16	No Symptoms	No	55-64	White Or Caucasian		Male		No	12/1/2020 At 9:15 PM	No	Another Human And Dog	12/2/2020 At 6 AM	12/2/2020 At 6 AM	3	Allergies, Osteoarthritis, Hypertension	Yes	Montelukast, Cetrizine Hydrochloride
10	226	Negative	2021-01-11	Yes	Nasal Swab	2020-11-27	2020-11-29	No Symptoms	Yes - 2 Other People	18-24	White Or Caucasian		Female		No	Skipped	No	No One	Skipped	12/14/2020 At 7:30 AM		None	No	None
11	227	Negative	2021-01-13	Yes	Nasal Swab	2020-11-27	2020-11-29	No Symptoms	No	25-34	White Or Caucasian		Female		No	Skipped	No	No One	Skipped	12/9/2020 At 10 AM	6	None	Yes	Lexapro, Buspirone, Probiotics, Fish Oil
20	228	Positive	2020-12-24	Yes	Nasal Swab	2020-12-16	2020-12-16	Sneezing, Fatigue, New Loss Of Smell Or Taste, Sore Throat, Runny Nose Or Congestion	Yes - 2 Other People	25-34	White Or Caucasian		Male		No	12/23/2020 At 11:30 PM	No	No One	12/24/2020 At 10:15 AM	12/24/2020 At 10:30 AM	4	Covid19	No	None
17	230	Positive	2020-12-31	Yes	Nasal Swab	2020-12-21	2020-12-22	Coughing, Muscle Aches, New Loss Of Smell Or Taste, Sore Throat, Runny Nose Or Congestion	No	25-34	White Or Caucasian		Female		No	12/30/2020 At 11:45 PM	No	No But Dog Sometimes	44196.4895833333	12/31/2020 At 11:46 AM	2	None	Yes	Birth Control, Ritalin, Vitamin D
12	234	Negative	2020-12-21	Yes	Saliva Test	2020-12-08	2020-12-09	No Symptoms	No	18-34	White Or Caucasian		Female		No	12/21/2020 At 1:03 AM	No	One Or More Cats	12/21/2020 At 10:06 AM	12/21/2020 At 10:06 AM	2.2	Migraines	Yes	Hormonal Birth Control Pills
19	235	Negative	2020-12-15	Yes	Saliva Test	2020-12-08	2020-12-17	No Symptoms	No	35-44	White Or Caucasian		Female		No	12/14/2020 At 10:55 PM	No	One Or More Dogs	12/15/2020 At 6:45 AM	12/15/2020 At 6:45 AM	3	No	Not Applicable
10	237	Negative	2020-12-30	Yes	Nasal Swab	2020-12-26	2020-12-27	Coughing, Fever Or Chills, Fatigue, Muscle Aches	No	35-44	White Or Caucasian		Female		No	12/29/2020 At 10:10 AM	No	A Human And A Dog	12/31/2020 At 7:55 AM	12/30/2020 At 7:56 AM	4	Craniotomy, Pneumonia, Hypothyroidism, Seasonal Allergies	Yes	Levothyroxine, Fluticasone, Cetirizine, Prenatal, Probiotic, Azithromycin, Albuterol Sulfate
10	238	Positive	2020-12-31	Yes	Nasal Swab	2020-12-19	2020-12-19	Coughing, Sneezing, New Loss Of Smell Or Taste, Headache, Sore Throat, Runny Nose Or Congestion	No	25-34	White Or Caucasian		Female		No	12/29/2020 At 10:00 PM	No	1 Human And 1 Cat	12/30/2020 At 6:15 AM	12/30/2020 At 6:15 AM		None	No	N/A
12	239	Positive	2021-01-12	Yes	Nasal Swab	2020-12-22	2020-12-23	No Symptoms	No	25-34	White Or Caucasian		Female		No	Skipped	No	One Or More Dogs	Skipped	12/29/2020 At 9 AM	5	None	No	N/A
19	242	Positive	2021-01-13	Yes	Nasal Swab	2021-01-07	2021-01-07	Coughing, Sneezing, Fatigue, Shortness Of Breath/Difficulty Breathing, Muscle Aches, New Loss Of Smell Or Taste, Runny Nose Or Congestion	No	25-34	White Or Caucasian		Female		No	1/12/2021 At 11:40 PM	No	Two Dogs And Another Human	1/13/2021 At 7:56 AM	1/13/2021 At 7:56 AM	6	No	N/A
20	249	Positive	2021-01-12	Yes	Nasal Swab	2020-12-18	2020-12-18	No Symptoms	No	45-54	White Or Caucasian		Female		No	12/30/2020 At 11:30 PM	No	Another Human	12/31/2020 At 8:30 AM	12/31/2020 At 8:30 AM	2	No	Yes	Synthroid
9	252	Positive	2021-01-07	Yes	Nasal Swab	2020-12-26	2020-12-26	Coughing	No	25-34	Asian Or Asian American		Male		No	1/5/2021 At 9:30 PM	No	No One	1/6/2021 At 8:30 AM	1/6/2021 At 8:30 AM	2	Covid 19 And Asthma	Yes	Prednisone, Flonase
9	253	Positive	2021-01-06	Yes	Nasal Swab	2020-12-29	2020-12-29	Coughing, Fever Or Chills, Vomiting, Diarrhea, Fatigue, New Loss Of Smell Or Taste, Headache	No	65+	White Or Caucasian		Female		No	1/4/2021 At 7:30 PM	No	No One	1/5/2021 At 6:30 AM	1/5/2021 At 6:30 AM	8	None	Yes	Zoloft, Restoril, Tylenol And Motrin
17	255	Negative	2021-01-07	Yes	Nasal Swab	2020-12-27	2020-12-29	No Symptoms	No	35-44	White Or Caucasian		Female		No	1/6/2021 At 9:55 PM	No	Another Human And One Or More Cats	1/7/2021 At 7:02 AM	1/7/2021 At 7:02 AM	4	Psoriatic Arthritis, B12 Deficiency/Pernicious Anemia	Yes	Humira, Hormonal Birth Control, B12 Injection, Calcium, Vitamin D, Citrizine
15	257	Negative	2021-01-07	Yes	Saliva Test	2021-01-05	2021-01-05	No Symptoms	No	25-34	White Or Caucasian		Female		No	1/7/2021 At 1:10 AM	No	One Or More Cats	1/7/2021 At 9:30 AM	1/7/2021 At 9:30 AM	2	None	Yes	Bupropion
18	258	Positive	2021-01-08	Yes	Nasal Swab	2021-01-02	2021-01-02	Coughing, Sneezing, Fatigue, New Loss Of Smell Or Taste, Sore Throat, Runny Nose Or Congestion	No	55-64	White Or Caucasian		Female		No	1/7/2021 At 10:50 PM	No	No One	1/8/2021 At 7:25 AM	1/8/2021 At 7:26 AM	5	None	No	None
13	260	Negative-Vx	2021-01-08	Yes	Nasal Swab	2021-01-03	2021-01-03	Runny Nose Or Congestion	No	55-64	White Or Caucasian		Female		No	1/7/2021 At 11:21 PM	Yes	Another Human	1/8/2021 At 6 AM	1/8/2021 At 6 AM	0	None	No	None
14	265	Negative-Vx	2021-01-15	Yes	Nasal Swab	2021-01-04	2021-01-04	No Symptoms	No	18-24	White Or Caucasian		Female		No	Skipped	No	No One	Skipped	1/14/2021 At 5:41 AM		None	Yes	Tizanidine
12	266	Negative	2021-01-13	Yes	Nasal Swab	2021-01-06	2021-01-07	No Symptoms	No	18-24	White Or Caucasian		Female		No	1/12/2021 At 9:55 PM	No	No One	1/13/2021 At 8:42 AM	1/13/2021 At 8:43 AM	1	None	Yes	Escitalopram Oxalate 10 Mg Sid
11	269	Positive	2021-02-13	Yes	Nasal Swab	2021-01-05	2021-01-06	No Symptoms	No	65+	White Or Caucasian		Male		No	1/18/2021 At 8:00 PM	No	No One	1/19/2021 At 7:00 AM	1/20/2021 At 2:30 PM	9	Diabetes, Heart Attack, Crohns	Yes	Dexamethazone, Insulin, Anti-Viral, Oxygen (In The Hospital At The Time The Shirt Was Worn - Not Entire Time Patient Was On)
20	275	Positive	2021-01-19	Yes	Nasal Swab	2021-01-10	2021-01-11	Shortness Of Breath/Difficulty Breathing, New Loss Of Smell Or Taste	Yes - 1 Other Person	25-34	White Or Caucasian		Female		No	1/18/2021 At 9:18 PM	No	One Or More Dogs	1/19/2021 At 6:07 AM	1/19/2021 At 6:07 AM	0	None	No	None
11	277	Negative	2021-01-22	Yes	Nasal Swab	2021-01-21	2021-01-22	Runny Nose Or Congestion	No	25-34	Asian Or Asian American		Female		No	1/21/2021 At 11:32 PM	No	Another Human	1/22/2021 At 8:50 AM	1/22/2021 At 8:52 AM	3	Anxiety And Depression	Yes	Zyrtec, Buspirone, Sertaline
20	278	Negative	2021-01-21	Yes	Nasal Swab	2021-01-15	2021-01-21	No Symptoms	No	25-34	White Or Caucasian		Female		No	1/20/2021 At 11:52 PM	Yes	One Or More Dogs	1/21/2021 At 9:15 AM	1/21/2021 At 9:30 AM	1	Asthma, Adhd	Yes	Microgestin, Flovent, Dextroamp
17	279	Negative	2021-01-19	Yes	Nasal Swab	2021-01-15	2021-01-15	No Symptoms	No	25-34	White Or Caucasian		Female		No	1/18/2021 At 9:53 PM	No	One Or More Cats	1/19/2021 At 7:21 AM	1/19/2021 At 7:21 AM	7	None	No	None
20	283	Negative	2021-01-20	Yes	Saliva Test	2021-01-14	2021-01-15	No Symptoms	No	55-64	White Or Caucasian	No, Not Of Hispanic, Latino Or Spanish Origin	Female	Detached House	No	1/19/2021 At 10:24 PM	No	Another Human	1/20/2021 At 6:27 AM	1/20/2021 At 7:30 AM	6	None	No	None
17	285	Negative	2021-01-12	Yes	Nasal Swab	2021-01-12	2021-01-12	No Symptoms	No	55-64	White Or Caucasian		Female		No	Skipped	No	No One	Skipped	1/20/2021 At 7:20 AM	1	None - Received 2Nd Dose Of Pfizer On 1/18	Yes	Amlodipine, Verapamil, Citalopram, Turmeric
12	288	Negative	2021-01-20	Yes	Nasal Swab	2021-01-13	2021-01-13	No Symptoms	No	35-44	Hispanic Or Latino		Female		No	1/19/2021 At 9:18 AM	No	Another Human	1/20/2021 At 7:00 AM	1/20/2021 At 7 AM	1	None	Yes	Cryselle
15	289	Negative	2021-01-20	Yes	Nasal Swab	2021-01-18	2021-01-19	No Symptoms	No	18-24	White Or Caucasian		Female		No	1/19/2021 At 11:04 PM	No	3 Cats And One Dog	1/20/2021 At 10:09 AM	1/20/2021 At 10:09 AM	1.5	None	No	None
17	291	Negative	2021-01-20	Yes	Nasal Swab	2021-01-12	2021-01-13	No Symptoms	No	18-24	White Or Caucasian		Female		No	1/20/2021 At 12:20 AM	No	No One	1/20/2021 At 7:34 AM	1/20/2021 At 7:34 AM	5.6	None	No
16	293	Negative	2021-01-22	Yes	Nasal Swab	2021-01-16	2021-01-17	No Symptoms	Yes -1 Other Person	18-24	White Or Caucasian		Female		No	1/21/2021 At 11:50 PM	No	One Or More Cats	1/22/2021 At 8:15 AM	1/22/2021 At 8:16 AM	3	None	Yes	Birth Control, Vitamin D, Daily Probiotic, Vitamin B12
14	294	Negative	2021-01-22	Yes	Nasal Swab	2021-01-05	2021-01-06	Coughing, Sneezing	No	55-64	White Or Caucasian		Female		No	1/21/2021 At 10 PM	No	One Or More Dogs	1/22/2021 At 5:56 AM	1/22/2021 At 5:56 AM	1	None	Yes	Singulair
15	296	Negative	2021-01-22	Yes	Nasal Swab	2021-01-11	2021-01-13	No Symptoms	No	25-34	White Or Caucasian		Female		No	1/21/2021 At 8:30 PM	No	One Or More Dogs	1/22/2021 At 7:15 AM	1/22/2021 At 7:16 AM	5	None	Yes	Escitalopram, Concerta, Vitamins B12, C, E, Calcium
17	298	Negative	2021-01-22	Yes	Nasal Swab	2021-01-14	2021-01-17	No Symptoms	No	18-24	White Or Caucasian		Female		No	1/21/2021 At 11:45 PM	No	One Or More Dogs	1/22/2021 At 9:45 AM	1/22/2021 At 9:45 AM	0	None	No	None
15	300	Positive	2021-01-12	Yes	Both	2020-12-22	2020-12-22	Coughing, Fatigue, Headache	Yes - 2 Other People	35-44	White Or Caucasian		Female		No	Skipped	No	1 Human And 2 Cats	Skipped	12/29/2020 At 8 AM	7	Hashimotos Thyroidosis	Yes	Synthroid, Cytomel, Celexa, Ativan
17	302	Negative	2021-01-07	Yes	Nasal Swab	2020-12-26	2020-12-29	No Symptoms	No	25-34	White Or Caucasian		Female		No	1/6/2021 At 11:30 PM	No	Another Human	1/7/2021 At 11:30 AM	1/7/2021 At 11:30 AM	1	None	Yes	Skipped
9	303	Negative	2021-01-11	Yes	Nasal Swab	2020-12-28	2020-12-30	No Symptoms	No	55-64	White Or Caucasian		Male		Yes	1/5/2021 At 11:15 PM	No	One Or More Dogs	1/6/2021 At 9:20 AM	1/6/2021 At 9:20 AM	3	No	Yes	Cymbals, Clonazepam, Doxepin
11	310	Negative	2021-01-04	Yes	Nasal Swab	2021-01-04	2021-01-06	Sore Throat, Runny Nose Or Congestion	No	55-64	White Or Caucasian		Female		No	1/17/2021 At 9 PM	No	Another Human And 2 Dogs	1/18/2021 At 5:00 AM	1/18/2021 At 5:05 AM	3	Breast Cancer, Bipolar Disorder, Hodgkin'S Lymphoma	No	Synthroid, Depakote Er, Effexor Xr, Aspirin, Losartin, Metoprolol Succinate Er
9	315	Negative	2021-01-20	Yes	Nasal Swab	2021-01-17	2021-01-19	Diarrhea, Fatigue, Sore Throat	No	25-34	White Or Caucasian		Male		No	1/19/2021 At 8:45 PM	No	One Or More Dogs	1/13/2021 At 6:36 AM	1/13/2021 At 6:37 AM	3	Anxiety	Yes	Zoloft
19	317	Negative	2021-01-26	Yes	Nasal Swab	2021-01-11	2021-01-13	No Symptoms	No	35-44	White Or Caucasian		Female		No	1/25/2021 At 9 PM	No	No One	1/26/2021 At 3:10 AM	1/26/2021 At 3:10 AM	0	None	Yes	Motoprolol, Lutera
13	318	Negative	2021-01-26	Yes	Nasal Swab	2021-01-13	2021-01-14	No Symptoms	No	45-54	Native Hawaiian Or Other Pacific Islander		Female		No	1/25/2021 At 10:08 PM	No	Another Human	1/26/2021 At 7:25 AM	1/26/2021 At 7:30 AM	2	None	Yes	Tapazole
13	321	Negative	2021-01-28	Yes	Nasal Swab	2021-01-20	2021-01-22	No Symptoms	No	25-34	Another Race		Female		No	1/27/2021 At 8:30 PM	No	No One	1/28/2021 At 7:00 AM	1/28/2021 At 7:00 AM	6	None	No	None
19	322	Negative	2021-01-27	Yes	Nasal Swab	2021-01-26	2021-01-27	No Symptoms	No	18-24	White Or Caucasian		Female		No	1/26/2021 At 9:45 PM	No	One Or More Dogs	1/27/2021 At 5:55 AM	1/27/2021 At 5:55 AM	3	None	No	None
17	324	Positive	2021-01-29	Yes	Nasal Swab	2021-01-23	2021-01-23	Coughing, Fever Or Chills, Shortness Of Breath/Difficulty Breathing, Fatigue, Muscle Aches, New Loss Of Smell Or Taste, Headache, Runny Nose Or Congestion	Yes - 1 Other Person	45-54	White Or Caucasian		Female		No	1/28/2021 At 10:00 PM	No	Another Human	1/29/2021 At 6:30 AM	1/29/2021 At 6:30 AM	0	None	No	None
13	326	Positive	2021-01-29	Yes	Saliva Test	2021-01-18	2021-01-19	Fever Or Chills, Vomiting, Shortness Of Breath/Difficulty Breathing, Fatigue, Muscle Aches, New Loss Of Smell Or Taste, Headache, Sore Throat, Runny Nose Or Congestion	No	18-24	White Or Caucsian		Female		No	1/28/2021 At 9:02 PM	No	No One	1/29/2021 At 7:32 AM	1/29/2021 At 7:32 AM	2.5	None	Yes	Adderall Xr
16	327	Negative	2021-01-03	Yes	Nasal Swab	2021-01-23	2021-01-26	No Symptoms	No	55-64	White Or Caucasian		Female		No	2/2/2021 At 9:27 PM	No	No One	2/3/2021 At 5:42 AM	2/3/2021 At 5:43 AM	5	None	No	None
14	328	Negative	2021-02-08	Yes	Nasal Swab	2021-01-29	2021-01-30	No Symptoms	No	45-54	White Or Caucasian		Male		No	2/6/2021 At 10:25 PM	No	1 Other Human And 1 Dog	2/7/2021 At 9:30 AM	2//7/2021 At 9:31 AM	3.4	High Bp, Glaucoma	Yes	Lisinopril, Symbrinza, Rocklatan, Latanoprost
15	330	Positive	2020-12-18	Yes	Nasal Swab	2020-12-11	2020-12-11	Coughing, Fever Or Chills, Diarrhea, Fatigue	Yes - 2 Other People	35-44	White Or Caucasian		Female		No	12/17/2020 At 10:20 PM	No	Another Human	12/18/2020 At 9:30 AM	12/18/2020 At 9:31 AM		Hypertension, Obesity	Yes	Losartan, Cetrizine, Hydrochlorothiazide, Flonase
18	332	Positive	2021-01-06	Yes	Nasal Swab	2020-12-30	2021-01-01	Coughing, Sneezing, Fever Or Cills, Fatigue, Muscle Aches, New Loss Of Smell Or Taste, Headache, Sore Throat, Runny Nose Or Congestion	No	25-34	White Or Caucasian		Female		No	1/5/2021 At 9:57 AM	No	No One	1/6/2021 At 7:28 AM	1/6/2021 At 7:28 AM	1	None	Yes	Wellbutrin
9	333	Negative	2021-01-12	Yes	Nasal Swab	2020-11-30	2020-12-03	No Symptoms	No	55-64	White Or Caucasian		Male		No	Skipped	No	1 Human And 2 Cats	Skipped	1/6/2021 At 8:31 AM	1	Kidney Stones, Metabolic Syndrome, Hypertension, High Cholesterol, Depression	Yes	Aspirin, Metaformin, Amaloride, Levoxyl,Wellbutrin, Allopurinol, Siovan, Simvastatin, Vitamin D, Nexium
10	334	Negative	2021-01-07	Yes	Nasal Swab	2020-12-30	2020-12-30	No Symptoms	No	45-54	White Or Caucasian		Male		No	1/6/2021 At 11:02 PM	No	No One	1/7/2021 At 8:32 AM	44203.3645833333	5	None	Yes	Zoloft, Remeron, Ambien, Ativan
11	335	Negative	2021-01-13	Yes	Saliva Test	2021-01-11	2021-01-11	No Symptoms	No	18-24	Hispanic Or Latino		Female		No	1/12/2021 At 11:36 PM	No	Another Human And A Dog	1/13/2021 At 9:32 AM	1/13/2021 At 9:32 AM	7	Hypothyroidism	Yes	Levothyroxine
11	339	Positive	2021-02-08	Yes	Nasal Swab	2021-01-30	2021-02-01	Coughing, Sneezing, Fever Or Chills, Diarrhea, Shortness Of Breath/Difficulty Breathing, Fatigue, Muscle Aches, New Loss Of Smell Or Taste, Headache, Sore Throat, Runny Nose Or Congestion	Yes - 1 Other Person	45-54	White Or Caucasian		Male		No	44234.9791666667	No	One Or More Dogs	2/8/2021 At 9:45 AM	2/8/2021 At 10:00 AM	3	None	Yes	Amlodipine
10	342	Positive	2021-01-13	Yes	Nasal Swab	2021-01-04	2021-01-07	Coughing, Fever Or Chills, Vomiting, Diarrhea, Shortness Of Breath/Difficulty Breathing, Fatigue, Muscle Aches, New Loss Of Smell Or Taste, Headache, Sore Throat, Runny Nose Or Congestion	Yes - 3 Other People	55-64	White Or Caucasian		Male		No	1/12/2021 At 7 PM	No	No One	1/13/2021 At 8 AM	1/13/2021 At 8 AM	2	None	Yes	Advair, Albuterol Sulfate Hfaz90, Albuterol Sulfate 2.5 Mg/3Ml, Amlodapine Besylate, Aixiron Low Testosterone, Lipator-Atorvastatin Cholesterol, Azithromycin Z Pack, Prednisone, Ciclopirox, Clindamycin, Desonide, Hydrocodone-Chlorphen Er Susp, Hydroxyzine, Hyzaar-Losartan, Montelukast Sod, Nefazodone Hcl, Nystatin Derm, Patanol-Olopatadine, Ambnin-Zolpidem Tartrate, Singulat Asthma, Viagre, Metfo…
18	348	Negative	2021-04-18	Yes	Nasal Swab	2021-03-19	2021-03-19	Headache	No	18-24	White Or Caucasian	No, Not Of Hispanic, Latino Or Spanish Origin	Female	University Dorm Housing - Suite Style	No	3/19/2021 At 10:10 PM	No	No One	3/20/2021 At 7:37 AM	3/20/2021 At 7:45 AM	6	None	None
16	357	Negative	2020-12-14	Yes	Nasal Swab	2020-12-10	2020-12-10	No Symptoms	No	25-34	White Or Caucasian		Female		No	12/11/2020 At 9:45 PM	No	Another Human	12/12/2020 At 7:20 AM	12/12/2020 At 7:20 AM	2	None	No	Not Applicable
6	358	Positive	2020-12-16	Yes	Nasal Swab	2020-12-08	2020-12-08	Fever Or Chills, Diarrhea, Fatigue, Muscle Aches, New Loss Of Smell Or Taste, Headache, Sore Throat, Runny Nose Or Congestion	No	25-34	White Or Caucasian		Female		No	12/16/2020 At 3:30 AM	No	One Or More Cats	12/16/2020 At 4 PM	12/16/2020 At 4:02 PM	1	None	Yes	Paroxetine, Methypredinsolone
14	361	Positive	2021-02-06	Yes	Nasal Swab	2021-01-29	2021-01-31	Coughing, Sneezing, Fatigue, New Loss Of Smell Or Taste, Headache, Sore Throat, Runny Nose Or Congestion	No	25-34	White Or Caucasian		Female		No	2/5/2021 At 11 PM	No	No One	2/6/2021 At 10:30 AM	2/6/2021 At 10:35 AM	2	None	Yes	Bonjesta, Prenatal Vitamins
20	362	Negative	2021-02-19	Yes	Nasal Swab	2021-02-15	2021-02-15	No Symptoms	No	35-44	White Or Caucasian		Female		No	2/18/2021 At 10:08 PM	No	Another Human	2/19/2021 At 6:45 AM	2/19/2021 At 6:46 AM	4	None	No	None
18	367	Negative	2021-02-28	Yes	Nasal Swab	2021-02-11	2021-02-13	No Symptoms	No	45-54	White Or Caucasian		Female		No	2/26/2021 At 10:00 PM	Yes	No One	2/27/2021 At 5:15 AM	2/27/2021 At 5:15 AM	3	Acne, Idiopathic Anaphylaxis, Hay Fever, Allergic Rhinitis, Narrow Angle Glaucoma	Yes	Minocycline, Pepcid, Zyrtec, Topical Clindamycin Solution, Topical Differin Gel
15	368	Positive	2021-02-23	Yes	Nasal Swab	2021-02-14	2021-02-14	Coughing, Sneezing, Fever Or Chills, Fatigue, Muscle Aches, New Loss Of Smell Or Taste, Sore Throat, Runny Nose Or Congestion	Yes - 1 Other Person	25-34	Hispanic Or Latino		Male		No	2/23/2021 At 12:08 AM	No	Another Human	2/23/2021 At 9:08 AM	2/23/2021 At 9:10 AM	5	None	No	None
19	369	Positive	2021-02-24	Yes	Saliva Test	2021-02-15	2021-02-16	Coughing, Sneezing, Fever Or Chills, Fatigue, New Loss Of Smell Or Taste, Headache, Runny Nose Or Congestion	Yes - 1 Other Person	18-24	White Or Caucasian		Female		No	2/23/2021 At 10:57 PM	No	Another Human	2/24/2021 At 7:33 AM	2/24/2021 At 7:33 AM	7	None	None	None
15	370	Negative	2021-02-25	Yes	Nasal Swab	2021-02-24	2021-02-24	Runny Nose Or Congestion	No	35-44	White Or Caucasian		Female		No	2/24/2021 At 9:45 PM	No	Another Human And Dog	2/25/2021 At 7 AM	2/25/2021 At 7 AM	7	Breast Cancer	No	None
10	399	Positive	2021-01-23	Yes	Nasal Swab	2021-01-08	2021-01-11	No Symptoms	No	35-44	White Or Caucasian		Female		No	1/22/2021 At 8:05 PM	No	No One	1/23/2021 At 5:26 AM	1/23/2021 At 5:30 AM	1	None	Yes	Birth Control, Vit D, Vit B2, Chelated Magnesium, Co Q10
12	400	Positive	2021-01-27	Yes	Nasal Swab	2021-01-13	2021-01-13	Sneezing, Headache, Runny Nose Or Congestion	Yes - 2 Other People	18-24	White Or Caucasian		Female		Yes	1/27/2021 At 1:11 AM	No	No One	1/27/2021 At 10:49 AM	1/27/2021 At 10:49 AM	6	None	No	None
16	401	Positive	2021-01-26	Yes	Nasal Swab	2021-01-15	2021-01-20	New Loss Of Smell Or Taste	No	25-34	Rather Not Say		Female		No	1/25/2021 At 11:47 PM	No	No One	1/26/2021 At 8:09 AM	1/26/2021 At 8:10 AM	8	None	Yes	Prozac
11	402	Negative	2021-01-23	Yes	Nasal Swab	2021-01-22	2021-01-23	No Symptoms	No	35-44	Another Race		Female		No	1/22/2021 At 11:30 PM	No	One Or More Cats	1/23/2021 At 9:00 AM	1/23/2021 At 9:00 AM	5	Allergic To Penicillin, Aspirin, Bee Stings, Mild Seasonal, Asthma As A Child	Yes
14	405	Negative	2021-01-27	Yes	Nasal Swab	2021-01-25	2021-01-26	No Symptoms	No	18-24	Asian Or Asian American		Female		No	1/27/2021 At 12:30 AM	No	No One	1/27/2021 At 8:40 AM	1/27/2021 At 8:40 AM	2	None	Yes	Spironolactone
15	408	Negative	2021-01-27	Yes	Saliva Test	2021-01-13	2021-01-15	No Symptoms	Yes - 1 Other Person	18-24	Hispanic Or Latino		Female		No	1/26/2021 At 9:30 PM	No	No One	1/27/2021 At 5:30 AM	1/27/2021 At 5:30 AM	2	None	No	None
20	409	Negative	2021-02-01	Yes	Nasal Swab	2021-01-22	2021-01-22	No Symptoms	No	25-34	White Or Caucasian		Female		No	1/30/2021 At 11:57 PM	No	One Or More Cats	1/31/2021 At 7:38 AM	1/31/2021 At 7:38 AM	7	None	No	None
18	415	Negative	2021-02-03	Yes	Saliva Test	2021-02-01	2021-02-02	No Symptoms	No	18-24	White Or Caucasian		Female		No	2/2/2021 At 12:04 AM	No	No One	2/2/2021 At 7:19 AM	2/2/2021 At 7:19 AM	1.5	None	Yes	Viena, Doxycycline Monohydrate, Tretinoin, Clindomycin-Benzoyl
18	418	Negative	2021-02-05	Yes	Nasal Swab	2021-02-03	2021-02-04	No Symptoms	No	45-54	White Or Caucasian		Female		No	Skipped	No	Another Human	Skipped	2/5/2021 At 7:11 AM		Hypothyroid	Yes	Levothyroxine
18	420	Negative	2021-04-01	Yes	Nasal Swab	2021-03-12	2021-03-12	No Symptoms	No	25-34	White Or Caucasian	No, Not Of Hispanic, Latino Or Spanish Origin	Female	Duplex/Triplex	No	3/15/2021 At 12:27 AM	No	No One	3/15/2021 At 6:45 AM	3/15/2021 At 6:45 AM	2.5	None	None
16	422	Negative	2021-02-09	Yes	Nasal Swab	2021-01-29	2021-02-01	No Symptoms	No	35-44	White Or Caucasian		Female		No	2/8/2021 At 10:26 PM	No	One Dog And Two Humans	2/9/2021 At 6:49 AM	2/9/2021 At 6:49 AM	1.5	Migraines, Acne	Yes	Spironolactone
14	423	Negative	2021-02-09	Yes	Nasal Swab	2021-02-03	2021-02-05	No Symptoms	No	25-34	White Or Caucasian		Female		No	2/8/2021 At 10:45 PM	No	One Or More Dogs	2/9/2021 At 6:45 AM	2/9/2021 At 6:45 AM	9	None	No	None
20	424	Negative	2021-02-09	Yes	Nasal Swab	2021-02-08	2021-02-08	No Symptoms	No	35-44	White Or Caucasian		Female		No	2/8/2021 At 9:02 PM	No	Another Human	2/9/2021 At 5:35 AM	2/9/2021 At 5:55 AM	2	None	No	None
17	429	Negative	2021-02-22	Yes	Nasal Swab	2021-02-10	2021-02-11	No Symptoms	No	55-64	White Or Caucasian		Female		No	2/21/2021 At 6:07 PM	No	One Or More Dogs	2/22/2021 At 5:24 AM	2/22/2021 At 5:24 AM	2	Breast Cancer And Bilateral Salpingectomy	Yes	Synthroid, Evista, Crestor, Vitamin D, Reclast, Calcium Gummies, Fiber Gummies
19	430	Negative	2021-03-01	Yes	Nasal Swab	2021-02-19	2021-03-19	No Symptoms	No	18-24	White Or Caucasian		Female		No	2/24/2021 At 11:00 PM	No	One Or More Dogs	2/25/2021 At 8:33 AM	2/25/2021 At 8:33 AM	5	Diabetes	Yes	Fiasp, Treseba
16	432	Negative	2021-03-26	Yes	Saliva Test	2021-02-22	2021-02-22	No Symptoms	No	18-24	White Or Caucasian		Female		No	2/26/2021 At 1:37 AM	No	No One	2/26/2021 At 8:40 AM	2/26/2021 At 8:42 AM		None	Yes	Nexplanon Implant
18	433	Negative	2021-03-04	Yes	Saliva Test	2021-03-01	2021-03-02	No Symptoms	No	18-24	Asian Or Asian American		Female		No	3/1/2021 At 2:30 AM	No	No One	3/2/2021 At 10:40 AM	3/2/2021 At 10:40 AM	0	None	No	Skipped
19	435	Negative	2021-03-05	Yes	Nasal Swab	2021-02-25	2021-02-27	No Symptoms	No	45-54	White Or Caucasian		Female		No	3/4/2021 At 9:00 PM	No	Another Human	3/5/2021 At 9:00 AM	3/5/2021 At 9:00 AM	3	None	Yes	Paxil, Tri-Sprintec
20	440	Negative	2021-04-01	Yes	Saliva Test	2021-03-11	2021-03-15	No Symptoms	No	18-24	White Or Caucasian	No, Not Of Hispanic, Latino Or Spanish Origin	Female	High Rise Housing (>3 Floors)	No	3/19/2021 At 10:25 PM	No	Another Human	3/20/2021 At 9:20 AM	3/20/2021 At 9:20 AM	4.8	None	Anxiety And Ibs
19	442	Negative	2021-04-01	Yes	Nasal Swab	2021-03-12	2021-03-13	No Symptoms	No	55-64	White Or Caucasian	No, Not Of Hispanic, Latino Or Spanish Origin	Female	Detached House	No	3/22/2021 At 10:15 PM	Yes	Another Human	3/23/2021 At 8:26 AM	3/23/2021 At 8:26 AM	8	None	None	None
17	446	Negative	present 4-18-21	Yes	Nasal Swab	2021-04-06	2021-04-06	No Symptoms	No	35-44	Biracial: African America And White	No, Not Of Hispanic,Latino Or Spanish Origin	Female	Detached House	No	4/8/2021 At 9:15 PM	No	One Or More Dogs	4/9/2021 At 6:30 AM	4/9/2021 At 6:30 AM	4	None	None	None
13	451	Negative	2021-02-04	Yes	Nasal Swab	2021-01-26	2021-01-27	No Symptoms	No	25-34	White Or Caucasian		Female		No	2/3/2021 At 10:30 PM	No	One Human And One Dog	2/4/2021 At 7 AM	2/4/2021 At 7:00 AM	6	Pots	Yes	Venlafaxine, Lamotrigine, Montelucast, Oxybutynin
15	456	Negative	2021-02-16	Yes	Nasal Swab	2021-02-09	2021-02-10	Headache	No	25-34	White Or Caucasian		Female		No	2/15/2021 At 11:26 PM	No	No One	2/16/2021 At 8:36 AM	2/16/2021 At 8:36 AM	6	None	Yes	Blisovi, Valtrex
16	457	Positive	2021-02-17	Yes	Nasal Swab	2021-02-01	2021-02-02	No Symptoms	Yes - 2 Other People	35-44	White Or Caucasian		Female		No	2/16/2021 At 10:44 PM	No	Both Another Human And A Dog	2/17/2021 At 6:21 AM	2/16/2021 At 6:21 AM	4	None	No	None
16	459	Negative	2021-02-28	Yes	Nasal Swab	2021-02-19	2021-02-22	No Symptoms	No	45-54	White Or Caucasian		Female		No	2/27/2021 At 11:00 PM	No	Another Human	2/28/2021 At 8:00 AM	2/28/2021 At 8:00 AM	0	Asthma	Yes	Wellbutrin, Fluticasone Propionate, Birth Control
18	461	Negative	2021-03-05	Yes	Nasal Swab	2021-02-15	2021-02-15	Headache, Runny Nose Or Congestion	No	65+	White Or Caucasian		Female		No	Skipped	No	No One	Skipped	3/5/2021 At 7:41 AM	0	Seizure Disorder	Yes	Lamictal, Tylenol
15	501	Negative	2021-02-26	Yes	Nasal Swab	2021-02-21	2021-02-22	No Symptoms	No	25-34	White Or Caucasian		Female		No	2/25/2021 At 10:39 PM	No	Another Human	2/26/2021 At 7:11 AM	2/26/2021 At 7:11 AM	3	None	Yes	Sprionolactone
