# Supplementary material for: The Use of Biological Sensors and Instrumental Analysis to Discriminate COVID-19 Odor Signatures
Source: Biosensors (Basel). 2022 Nov 11;12(11):1003. doi: 10.3390/bios12111003 (PMC9688190; doi:10.3390/bios12111003)
Supplement: Supplementary file 1 [file biosensors-12-01003-s001.zip › biosensors-1964922-supplementary Table S2_ Test Sample Health Survey (1).xlsx]

## Sheet: SI-3
Case Identification Number	Positve Or Negative	When did you complete second survey?	Have You Been Tested For Covid 19?	What Type Of Test Was Performed?	When was the test performed?	When did you recieve results?	Any Symptoms In The Past 7 Days?	Anyone In Your Household Tested Positive?	Age	Ethnicity / Primary Race	Are You Hispanic, Latino, Or Spanish Origin?	How Do You Identify Yoursel?	Do You Smoke?	What Time Did You Put The T-Shirt On?	Did You Use Any Products With Fragrance When Wearing The T-Shirt?	I Share A Bed With...	What Time Did You Remove The T-Shirt?	What Time Did You Place The T-Shirt In The Ziplock Bag?	On a scale of 1 to 10 rate how stressed you feel (1 not very, 10 maximally)	Current Or Past Medical Conditions Including Prior Diagnosis Of Covid 19	Are You Currently Taking Any Medications?	Please List Any Medications You Are Currently Taking
3	Negative	2020-09-09	Yes	Nasal Swab	2020-07-30	2020-07-31	No Symptoms	No	55-64	White Or Caucasian		Female	No	9/8/20 At 10:02 PM	No	Another Human	9/9/20 At 4:45AM	9/9/20 At 4:50AM	5	None	Yes	Spironolactone (Adult Acne)
14	Negative	2020-08-14	Yes	Nasal Swab	2020-07-16	2020-07-18	No Symptoms	No	25-34	White Or Caucasian		Female	No	8/12/20 At 10:50PM	No	Another Human And Also Cats	8/13/20 At 5:10AM	8/13/20 At 5:10AM	2.6	Asthma	Yes	Albuterol, Zyrtec, Ciclesonide
28	Negative	2020-09-27	Yes	Nasal Swab	2020-09-22	2020-09-24	No Symptoms	No	18-24	Hispanic Or Latino		Female	No	9/24/20 At 11:05PM	No	One Or More Cats	9/25/20 At 9:58AM	9/25/20 At 10:00 AM	1	None	No	Not Applicable
29	Negative	2020-09-21	Yes	Nasal Swab	2020-08-14	2020-08-15	No Symptoms	No	35-44	White Or Caucasian		Female	No	9/18/20 At 10:00PM	No	Another Human And Two Dogs	9/19/20 At 10:00AM	9/19/20 At 10:00AM	1	Work Related Anxiety, 11 Most Oat Partum Still Breast Feeding	Yes	Zoloft 25Mg/Day, Multivitamin, Dha, Magnesium 500Mg/Day, Vitamin D 2000Mg/Day
69	Negative	2021-01-11	Yes	Nasal Swab	2020-08-17	2020-08-17	Sneezing, Headache	No	25-34	White Or Caucasian		Female	No	8/23/2020 At 9:30 PM	No	One Or More Cats	8/24/2020 At 10:30 AM	8/24/2020 At 10:33 AM	3	Migraines	Yes	Nuvaring, Benadryl, Fioricet, Sumatriptan
90	Negative	2020-10-29	Yes	Nasal Swab	2020-10-02	2020-10-08	No Symptoms	No	35-44	White Or Caucasian		Female	No	10/28/20 At 11:00PM	No	Another Human	10/29/20 At 8:00AM	10/29/20 At 8:02AM	3	Anxiety And Sciatica	Yes	Bupropion, Serrraline, Vitamin D, N-Acetylcysteine, Topamax, Tizanidine, Percocet
93	Negative	2020-11-10	Yes	Nasal Swab	2020-11-02	2020-11-06	No Symptoms	No	35-44	Hispanic Or Latino		Female	No	11/9/20 At 9:50PM	No	One Or More Dogs	11/10/20 At 8:05AM	11/10/20 At 8:05AM	1	None	Yes	Ibuprofen
108	Positive	2020-11-25	Yes	Nasal Swab	2020-11-11	2020-11-14	Coughing, Sneezing, Fever Or Chills, Diarrhea, Fatigue, New Loss Of Smell Or Taste, Headache, Sore Throat, Runny Nose Of Congestion	No	45-54	White Or Caucasian		Female	No	11/23/2020 At 7:30 PM	No	One Or More Cats	11/24/2020 At 8:30 AM	11/24/2020 At 8:30 AM	1	None	Yes	Venlafaxine, Pseudoephedrine, Acetaminophen, Guafenasin, Vitamin D3, Famotidine
113	Positive	2020-07-30	Yes	Throat Swab	2020-07-23	2020-07-24	Coughing, Fever Or Chills, Shortness Of Breath/Difficulty Breathing, Fatigue, Muscle Aches, New Loss Of Smell Or Taste, Headache And Sorethroat	Yes 2 People In My Household	35-44	Hispanic Or Latino		Female	No	7/29/20 At 11:45PM	No	Cat Slept At Foot Of The Bed Not Near The Shirt	7/30/20 At 7:30AM	7/30/20 At 7:30AM	6	None	Yes	Ibuprofen To Reduce Fever
124	Negative/Turned Positive	2020-09-10	Yes	Nasal Swab	2020-09-01	2020-09-03	No Symptoms	No	65+	White Or Caucasian		Male	No	9/9/20 At 10:25PM	No	No One	9/10/20 At 8:45AM	9/10/20 At 8:46AM	4	Acid Reflux, Depression, Under Active Thyriod, Slightly Elevated Cholesterol	Yes	Omeprazole, Atorvastatin, B-12 Injectable, Levothyroxine, Liothyronine, Cymbalta, Wellbutrin X
129	Negative	2020-11-10	Yes	Nasal Swab	2020-10-21	2020-10-23	No Symptoms	No	45-54	White Or Caucasian		Female	No	11/9/20 At 8:45PM	No	One Person, Two Dogs And One Cat	11/10/20 At 5:30AM	11/10/20 At 5:31AM	4	None	Yes	Clonazepam, Ibuprofin And Benadryl
137	Positive	2020-11-23	Yes	Nasal Swab	2020-11-14	2020-11-15	Coughing, Sneezing, Fatigue, Muscle Aches, New Loss Of Smell Or Taste, Sore Throat, Runny Nose Or Congestion	Yes, 2 Other People	35-44	White Or Caucasian		Female	No	11/30/2020 At 12:07 AM	No	Another Human	11/30/2020 At 8:23 AM	11/30/2020 At 8:25 AM	5	Hypertension	Yes	Labetelol, Chlorthiadone, Nifedipine, Omeprazole, Sucralfate
146	Positive	2020-12-16	Yes	Nasal Swab	2020-12-06	2020-12-08	Coughing, New Loss Of Smell Or Taste, Headache, Runny Nose Or Congestion	Yes - 1 Other Person	25-34	Asian Or Asian American		Female	No	12/15/2020 At 10:38 PM	No	Another Human	12/16/2020 At 7:24 AM	12/16/2020 At 7:24 AM	0	None	Yes	Zyrtec
150	Negative	2021-01-11	Yes	Nasal Swab	2020-12-29	2020-12-29	No Symptoms	No	25-34	White Or Caucasian		Female	No	12/29/2020 At 10 PM	No	Another Human	12/30/2020 At 6 AM	12/30/2020 At 6:03 AM	5	None	No	None
162	Negative	2021-01-25	Yes	Nasal Swab	2021-01-13	2021-01-15	No Symptoms	No	45-54	White Or Caucasian		Female	No	1/24/2021 At 10:27 PM	No	Another Human	1/25/2021 At 8:30 AM	1/25/2021 At 8:31 AM	1	Depression	Yes	Seroquel, Lexapro, Wellbutrin, Buspar
186	Negative	2020-08-05	Yes	Nasal Swab	2020-07-13	2020-07-14	No Symptoms	No	45-54	White Or Caucasian		Female	No	7/29/20 At 10:48PM	No	Another Human	7/30/20 At 7:00AM	7/30/20 At 7:01AM	2	Asthma, Gerd, And Seasonal Allergies	Yes	Zanaflex, Albuterol, Symbacort, Zyrtec And Hydrocodone
190	Negative	2020-09-10	Yes	Nasal Swab	2020-07-15	2020-07-18	No Symptoms	No	55-64	White Or Caucasian		Female	No	9/9/20 At 10:00PM	No	One Or More Dogs	9/10/20 At 5:30AM	9/10/20 At 5:45AM	6	Cardiovascular Disease	Yes	Atrovastatin, Losartan, Levothyroxine, Aspirin, Furosemide, Isosorbide Mn
192	Negative	2020-10-06	Yes	Saliva Test	2020-08-21	2020-08-23	No Symptoms	No	65+	White Or Caucasian		Female	No	10/5/20 At 9:15PM	No	No One	10/6/20 At 5:33AM	10/6/20 At 5:34AM	3	None	No	Not Applicable
195	Positive	2020-11-10	Yes	Nasal Swab	2020-10-26	2020-11-01	Coughing, Shortness Of Breath/Difficulty Breathing, Fatigue, New Loss Of Smell Or Taste, Runny Nose Or Congestion	Yes 1 Person In My Household	55-64	White Or Caucasian		Male	No	11/9/20 At 10:00PM	No	Another Human	11/10/20 At 5:00AM	11/10/20 At 5:00AM	5	Atrial Flutter, High Cholesterol, Enlarged Prostate And Arthritis	Yes	Xarelto, Flomax Methotrexate, Lipitor, Folic Acid
203	Negative	2020-11-27	Yes	Nasal Swab	2020-11-19	2020-11-20	No Symptoms	No	35-44	White Or Caucasian		Female	No	11/27/2020 At 1:30 AM	No	Another Human	11/27/2020 At 9:30 AM	11/27/2020 At 9:30 AM	8	None	No	None
208	Negative	2021-01-15	Yes	Nasal Swab	2020-11-24	2020-11-27	No Symptoms	No	25-34	Black Or African American		Female	No	Skipped	No	One Or More Dogs	Skipped	12/13/2020 At 10:30 AM	6	None	None	N/A
210	Negative	2020-12-15	Yes	Nasal Swab	2020-12-04	2020-12-05	No Symptoms	No	25-34	White Or Caucasian		Female	No	12/15/2020 At 12:10 AM	No	One Or More Dogs	12/15/2020 At 7:32 AM	12/15/2020 At 7:32 AM	3.8	None	Yes	Olly Prenatal Vitamins
218	Negative	2020-12-02	Yes	Nasal Swab	2020-11-24	2020-11-25	Headache	No	25-34	White Or Caucasian		Female	No	12/1/2020 At 9:10 PM	No	Another Human And One Dog	12/2/2020 At 5:20 AM	12/2/2020 At 5:20 AM	6.5	Anxiety, Depression, Migraines	Yes	Daily Multivitamin, Copper Iud, Tylenol/Ibuprofen
223	Positive	2020-12-02	Yes	Nasal Swab	2020-11-28	2020-11-29	Coughing, Sneezing, Fever Or Chills, Shortness Of Breath/Difficulty Breathing, Fatigue, Muscle Aches, New Loss Of Smell Or Taste, Headache, Sore Throat, Runny Nose Or Congestion	Yes - 1 Other Person	35-44	Hispanic Or Latino		Male	No	12/1/2020 At 11 PM	No	One Human And One Dog	12/2/2020 At 5:30 AM	12/2/2020 At 5:30 AM	3	None	Yes	Multivitamin, Vitamin C, Melatonin
232	Positive	2020-11-18	Yes	Nasal Swab	2020-11-12	2020-11-12	Coughing, Fever Or Chills, Diarrhea, Shortness Of Breath/Difficulty Breathing, Fatigue, Muscle Aches, New Loss Of Smell Or Taste, Headache, Runny Nose Or Congestion	Yes 3 People	45-54	White Or Caucasian		Female	No	11/17/2020 At 12:10 AM	No	No One	11/18/2020 At 11:09 AM	11/18/2020 At 11:10 AM	7	Asthma, Thyroid, Anxiety, Prehypertension, Allergies	Yes	Levothyroxine, Omeorazoke, Ativan, Zoxar, Zyrex, Vitamin D, Aspirin, Ventolin Inhaler
236	Negative	2020-12-28	Yes	Nasal Swab	2020-12-18	2020-12-19	No Symptoms	No	18-24	White Or Caucasian		Female	No	12/27/2020 At 9:33 PM	No	One Or More Dogs	12/28/2020 At 9 AM	12/28/2020 At 9 AM	10	None	Yes	Junel
240	Negative	2021-01-06	Yes	Nasal Swab	2020-12-30	2020-12-31	No Symptoms	No	25-34	Hispanic Or Latino		Female	No	1/6/2021 At 12:07 AM	No	No One	1/6/2021 At 9:24 AM	1/6/2021 At 9:25 AM	5	None	Yes	Birth Control, Low Dose Estrogen
243	Negative	2021-01-20	Yes	Nasal Swab	2020-12-03	2020-12-05	No Symptoms	No	45-54	White Or Caucasian		Female	No	1/19/2021 At 10:52 PM	No	No One	1/20/2021 At 7:14 AM	1/20/2021 At 7:15 AM	4.6	None	Yes	Cetirizine Hcl (Generic Zyrtec)
244	Negative	2020-12-16	Yes	Saliva Test	2020-12-10	2020-12-11	No Symptoms	No	25-34	Black Or African American		Male	No	12/16/2020 At 12:21 AM	No	No One	12/16/2020 At 9:57 AM	12/16/2020 At 9:57 AM	3	None	No	Not Applicable
248	Positive	2021-01-12	Yes	Nasal Swab	2020-12-11	2020-12-11	New Loss Of Smell Or Taste	No	18-24	White Or Caucasian		Female	No	Skipped	No	No One	Skipped	12/11/2020 At 12 AM	10	None	Yes	Nexplanon
250	Positive	2021-01-01	Yes	Nasal Swab	2020-12-24	2020-12-24	Sneezing, Fatigue, New Loss Of Smell Or Taste	Yes - 1 Other Person	25-34	White Or Caucasian		Female	No	12/31/202 At 11:00 PM	No	Another Human	1/1/2021 At 6AM	1/1/2021 At 6 AM	2	Ibs	Yes	Dicyclomine
251	Negative	2021-01-12	Yes	Nasal Swab	2021-01-09	2021-01-11	No Symptoms	No	18-24	Asian Or Asian American		Female	No	Skipped	No	No One	Skipped	1/2/2021 At 8:45 AM	3	None	Yes	Birth Control
254	Negative	2021-01-11	Yes	Nasal Swab	2021-01-02	2021-01-04	No Symptoms	No	25-34	Hispanic Or Latino		Female	No	1/11/2021 At 1:44 AM	No	No One	1/11/2021 At 8:20 AM	1/11/2021 At 8:20 AM	3	None	Yes	Zyrtec
261	Negative	2021-01-08	Yes	Nasal Swab	2020-12-30	2021-01-03	No Symptoms	No	18-24	White Or Caucasian		Female	Yes	1/8/2021 At 12:13 AM	No	No One	1/8/2021 At 8:57 AM	1/8/2021 At 8:57 AM	5	None	Yes	Birth Control Pills
262	Positive-Vx	2021-01-13	Yes	Nasal Swab	2021-01-05	2021-01-05	Coughing, Fatigue, Headache, Sore Throat, Runny Nose Or Congestion, New Loss Of Smell Or Taste, Sneezing	Yes - 1 Other Per	25-34	Asian Or Asian American		Female	No	1/13/2021 At 1:03 AM	No	Another Human	1/13/2021 At 9:13 AM	1/13/2021 At 9:13 AM	1	None	No	N/A
268	Negative	2021-01-17	Yes	Nasal Swab	2021-01-04	2021-01-06	Coughing, Headache, Sore Throat	No	18-24	White Or Caucasian		Female	No	1/16/2021 At 1:30 AM	No	No One	1/16/2021 At 8:30 AM	1/16/2021 At 8:30 AM	3	None	No	None
271	Negative	2021-01-18	Yes	Nasal Swab	2021-01-09	2021-01-11	No Symptoms	No	35-44	White Or Caucasian		Male	No	1/17/2021 At 9 PM	No	One Or More Dogs	1/18/2021 At 6:15 AM	1/18/2021 At 6:16 AM	1		None	None
273	Negative	2021-02-03	Yes	Nasal Swab	2021-01-16	2021-01-19	Fatigue And Muscle Aches	No	45-54	White Or Caucasian		Female	Yes	2/2/2021 At 10:00 PM	No	No One	2/3/2021 At 10:30 AM	2/3/2021 At 10:32 AM	5.7	Osteoarthritis, Restless Leg Syndrome, Major Depressive Disorder	Yes	Duloxetine, Acyclovir, Carbidopa Levodopa, Melatonin, Hydroxyzine, Magnesium, Doxylamine Succinate, Hormone Cream, Omeprazole
280	Negative	2021-01-19	Yes	Nasal Swab	2021-01-12	2021-01-12	No Symptoms	No	55-64	White Or Caucasian		Female	No	1/18/2021 At 8:00 PM	Yes	One Or More Dogs	1/19/2021 At 5:45 AM	1/19/2021 At 5:45 AM	7	None	Yes	Prozac, Wellbutrin, Amrour Thyroid
282	Negative	2021-01-20	Yes	Nasal Swab	2021-01-11	2021-01-12	Sore Throat	No	35-44	White Or Caucasian		Female	No	1/19/2021 At 10:23 PM	No	One Or More Dogs	1/20/2021 At 7:40 AM	1/20/2021 At 7:40 AM	8	Ulcerative Colitis	Yes	Xanax
284	Negative	2021-01-20	Yes	Nasal Swab	2021-01-11	2021-01-13	No Symptoms	No	18-24	White Or Caucasian		Male	No	1/19/2021 At 10:30 PM	No	No One	1/20/2021 At 7:07 AM	1/20/2021 At 7:07 AM	2	Asthma, Severe Anaphylaxis To Dairy, Generalized Anxiety And Depression	Yes	Zoloft, Nasonex, Advair
286	Negative	2021-01-21	Yes	Nasal Swab	2021-01-15	2021-01-17	Headache, Sore Throat	Yes -1 Other Person	25-34	White Or Caucasian		Female	No	1/20/2021 At 10:30 PM	No	No One	1/21/2021 At 8:30 AM	1/21/2021 At 8:30 AM	2	None	No	None
287	Negative	2021-01-21	Yes	Saliva Test	2021-01-13	2021-01-13	Headache	No	25-34	White Or Caucasian		Female	No	1/20/2021 At 10:30 PM	No	No One	1/21/2021 At 6:39 AM	1/21/2021 At 6:40 AM	2	Uti Currently	Yes	Nitrofurantoin 100 Mcg
290	Negative	2021-01-20	Yes	Nasal Swab	2021-01-11	2021-01-13	No Symptoms	No	45-54	Asian Or Asian American		Female	No	1/19/2021 At 8:40 PM	No	Another Human	1/20/2021 At 6:40 AM	1/20/2021 At 6:40 AM	1	None	Yes	Atorvastatine, Aspirin
291	Negative	2021-01-20	Yes	Nasal Swab	2021-01-12	2021-01-13	No Symptoms	No	18-24	White Or Caucasian		Female	No	1/20/2021 At 12:20 AM	No	No One	1/20/2021 At 7:34 AM	1/20/2021 At 7:34 AM	5.6	None	No
292	Negative	2021-01-24	Yes	Nasal Swab	2021-01-16	2021-01-18	No Symptoms	Yes - 1 Other Person	18-24	White Or Caucasian		Female	No	1/23/2021 At 10:13 PM	No	Another Human	1/24/2021 At 9:18 AM	1/24/2021 At 9:19 AM	3	None	No	None
297	Negative	2021-01-22	Yes	Nasal Swab	2021-01-21	2021-01-21	No Symptoms	No	25-34	White Or Caucasian		Female	No	1/21/2021 At 9:24 AM	No	No One	1/22/2021 At 6:42 AM	1/22/2021 At 6:42 AM	6	None	Yes	Minocycline, Women'S One A Day Multivitamin, Certirizine
299	Positive	2021-01-12	Yes	Nasal Swab	2020-12-22	2020-12-23	Sore Throat, Runny Nose Or Congestion	No	25-34	White Or Caucasian		Male	No	12/31/2020 At 10:38 PM	No	No One	1/1/2021 At 9 AM	1/1/2021 At 9:01 AM	4	None	Yes	Zyrtec, Finasteride
309	Negative	2021-01-18	Yes	Nasal Swab	2021-01-11	2021-01-13	No Symptoms	No	18-24	White Or Caucasian		Female	No	1/17/2021 At 11:36 PM	No	No One	1/18/2021 At 8:12 AM	1/18/2021 At 8:12 AM	4	None	No	None
306	Negative	2021-01-13	Yes	nasal swab		2021-01-11	No Symptoms	No	45-54	White Or Caucasian		Female	No	1/12/2021 At 11:55 PM	No	No One	1/13/2021 At 7:16 AM	1/13/2021 At 7:17 AM	3	None	None	None
308	Negative	2021-01-16	Yes	Saliva Test	2021-01-12	2021-01-12	No Symptoms	No	18-24	White Or Caucasian		Female	No	1/15/2021 At 10:02 PM	No	No One	1/16/2021 At 8:43 AM	1/16/2021 At 8:43 AM	4	None	Yes	Bilsolvi 24
312	Positive	2021-01-19	Yes	Nasal Swab	2020-12-30	2021-01-04	Coughing, Diarrhea, Fatigue, Muscle Aches, Headache, Sore Throat, Runny Nose Or Congestion	Yes - 2 Other People	55-64	Black Or African American		Female	No	1/18/2021 At 10:57 AM	No	One Or More Dogs	1/19/2021 At 7:37 AM	1/19/2021 At 7:39 AM	6	Hypothyroidism	Yes	Levothyroxine
316	Negative	2021-01-27	Yes	Nasal Swab	2021-01-26	2021-01-27	No Symptoms	No	25-34	Asian Or Asian American		Male	No	1/26/2021 At 10:50 PM	No	One Or More Cats	44223.2875	1/27/2021 At 6:54 AM	7	None	No	None
341	Negative	2021-02-28	Yes	Nasal Swab	2021-02-26	2021-02-27	No Symptoms	No	55-64	White Or Caucasian		Female	No	2/27/2021 At 11:45 PM	No	One Or More Dogs	2/28/2021 At 8 AM	2/28/2021 At 8 AM	10	Asthma, High Blood Pressure	Yes	Flonase, Allegra
344	Negative	2021-02-26	Yes	Nasal Swab	2021-02-21	2021-02-23	No Symptoms	No	25-34	White Or Caucasian		Male	No	2/25/2021 T 10:40 PM	No	Another Human	2/26/2021 At 7:23 AM	2/26/2021 At 7:24 AM	8	None	No	None
349	Negative	2021-03-16	Yes	Nasal Swab	2021-03-09	2021-03-11	No Symptoms	No	45-54	White Or Caucasian		Male	No	3/15/2021 At 9:30 PM	No	Another Human	3/16/2021 At 7:15 AM	3/16/2021 At 7:30 AM		None	Yes	Antibiotics For Ear Infection
355	Negative	2021-04-28	Yes	Nasal Swab	2021-04-26	2021-04-27	No Symptoms	No	35-44	White Or Caucasian		Female	No	4/26/2021 At 10:22 PM	No	1 Dog And 1 Cat	4/27/2021 At 6:20 AM	4/27/2021 At 6:20 AM		None	None	None
363	Negative	2021-02-16	Yes	Nasal Swab	2021-02-08	2021-02-10	No Symptoms	No	45-54	White Or Caucasian		Female	No	2/15/2021 At 9:58 PM	No	One Or More Cats	2/16/2021 At 8:01 AM	2/16/2021 At 8:02 AM	7	Low Thyroid, Menopause	Yes	Thyroxine, Medroxyprogesterone, Estradiol, Furosemide, Sertraline
365	Negative	2021-02-21	Yes	Nasal Swab	2021-02-09	2021-02-11	Fatigue, Muscle Aches, Sore Throat	No	65+	Rather Not Say		Female	No	2/18/2021 At 11:29 PM	No	Another Human Plus 2 Dogs	2/19/2021 At 7:55 AM	2/19/2021 At 7:55 AM	1	None	Yes	Lunesta, Metoprolol, Premarin, Ceterizine
406	Negative	2021-02-01	Yes	Nasal Swab	2021-01-28	2021-01-29	No Symptoms	No	25-34	Hispanic Or Latino		Non-Binary	No	1/31/2021 At 2:16 AM	No	No One	1/31/2021 At 10:08 AM	1/31/2021 At 10:09 AM	7	Asthma	Yes
407	Negative	2021-01-28	Yes	Nasal Swab	2021-01-26	2021-01-26	No Symptoms	No	25-34	White Or Caucasian		Female	No	1/27/2021 At 11:35 PM	No	No One	1/28/2021 At 7:24 AM	1/28/2021 At 7:25 AM	6	None	Yes	Birth Control
410	Negative	2021-02-04	Yes	Nasal Swab	2021-01-13	2021-01-18	No Symptoms	No	25-34	White Or Caucasian		Female	No	2/3/2021 At 10:50 PM	No	Another Human	2/4/2021 At 6:28 AM	2/4/2021 At 6:29 AM	10	None	Yes	Sprintec
417	Negative	2021-02-02	Yes	Nasal Swab	2021-01-26	2021-01-27	Headache, Sore Throat, Runny Nose Or Congestion	No	25-34	White Or Caucasian		Female	No	2/1/2021 At 9:24 PM	No	One Or More Dogs	2/2/2021 At 5:43 AM	2/2/2021 At 5:44 AM	7	Migraines	Yes	Topiramate, Trazodone
426	Negative	2021-02-13	Yes	Nasal Swab	2021-02-07	2021-02-09	No Symptoms	No	18-24	White Or Caucasian		Female	No	2/12/2021 At 11:45 PM	No	No One	2/13/2021 At 8:15 AM	2/13/2021 At 8:15 AM	7	None	No	None
427	Negative	2021-02-17	Yes	Nasal Swab	2021-02-11	2021-02-12	No Symptoms	No	18-24	White Or Caucasian		Female	No	2/16/2021 At 12:08 AM	No	One Or More Cats	2/16/2021 At 7:58 AM	2/16/2021 At 8:00 AM	7	None	Yes	Birth Control
432	Negative	2021-03-26	Yes	Saliva Test	2021-02-22	2021-02-22	No Symptoms	No	18-24	White Or Caucasian		Female	No	2/26/2021 At 1:37 AM	No	No One	2/26/2021 At 8:40 AM	2/26/2021 At 8:42 AM		None	Yes	Nexplanon Implant
437	Negative		Yes	Saliva Test	2021-07-19	2021-07-20	No Symptoms	No	55-64	White Or Caucasian		Female	No		No	Another Human				None	Yes	Fish Oil, Turmeric, Calcium
438	Negative		Yes	Saliva Test	2021-07-19	2021-07-20	No Symptoms	No	55-64	White Or Caucasian		Female	Yes
439	Negative		Yes	Nasal Swab	2021-07-19	2021-07-20	No Symptoms	No	25-34	White Or Caucasian		Female	No	9/8/20 At 9:00PM	No	Another Human	9/9/20 At 6:00AM	9/9/20 At 6:00AM		Hsv	Yes	Diuretic, Zyrtec, Valtrex
452	Negative	2021-02-08	Yes	Nasal Swab	2021-01-27	2021-01-29	No Symptoms	No	18-24	White Or Caucasian		Male	No	2/7/2021 At 10:15 PM	No	No One	2/8/2021 At 7:45 AM	2/8/2021 At 7:46 AM	4	None	No	None
453	Negative	2021-02-09	Yes	Nasal Swab	2021-02-06	2021-02-07	Diarrhea, Fatigue	No	25-34	White Or Caucasian		Male	No	2/8/2021 At 10:22 PM	No	Human And Dog	2/9/2021 At 7:02 AM	2/9/2021 At 7:02 AM	7	None	No	None
508	Negative	2021-04-02	Yes	Nasal Swab	2021-04-26	2021-04-28	No Symptoms	No	45-54	White Or Caucasian	No	Female	No	5/1/2021 At 10:15 PM	No	One Or More Dogs	5/2/2021 At 7:30 AM	5/2/2021 At 7:32 AM		Depression	Yes	Levothyroxine, Sertraline, Bupropion, Lorazepam
515	Negative	2021-05-03	Yes	Nasal Swab	2021-04-24	2021-04-24	No Symptoms	No	45-54	White Or Caucasian	No	Female	No	5/2/2021 At 10:05 PM	No	One Or More Dogs	5/3/2021 At 7:27 AM	5/3/2021 At 7:28 AM		Asthma And Complex Regional Pain Syndrome	None	Gabapentin, Topamax, Fiorcet, Morphine, Robaxin, Adavair, Singular, Benadryl, Tylenol
